# Supplementary material for: Dichloridobis(5-heptyl-1,3,4-thia­diazol-2-amine-κN 3)zinc(II)
Source: Acta Crystallogr Sect E Struct Rep Online. 2009 Aug 19;65(Pt 9):m1086. doi: 10.1107/S1600536809032073 (PMC2970057; doi:10.1107/S1600536809032073)
Supplement: Supplementary file 1 [file e-65-m1086-sup1.cif]

##############################################################################
###                                                                        ###
###        Electronic paper (Acta Crystallographica Section E)             ###
###                                                                        ###
##############################################################################
#                                                                            #
# This CIF contains the data in a paper accepted for publication in Acta     #
# Crystallographica Section E. It conforms to the requirements of Notes      #
# for Authors for Section E, and has been peer reviewed under the auspices   #
# of the IUCr Commission on Journals.                                        #
#                                                                            #
# Full details of the Crystallographic Information File format               #
# are given in the paper "The Crystallographic Information File (CIF):       #
# a New Standard Archive File for Crystallography" by S. R. Hall, F. H.      #
# Allen and I. D. Brown [Acta Cryst. (1991), A47, 655-685].                  #
#                                                                            #
# The current version of the core CIF dictionary is obtainable from          #
# ftp://ftp.iucr.org/pub/cif_core.dic. The current version number is 2.4.    #
#                                                                            #
# Software is freely available for graphical display of the structure(s) in  #
# this CIF.  For information consult the CIF home page http://www.iucr.org/  #
# cif/home.html                                                              #
#                                                                            #
# This file may be used for bona fide research purposes within the           #
# scientific community so long as proper attribution is given to the journal # 
# article from which it was obtained.                                        #
#                                                                            #
##############################################################################
                                             
data_global
_audit_creation_method     'from SHELXL97 CIF and IUCr SHELXL97-template'
_journal_date_recd_electronic     2009-07-24
_journal_date_accepted     2009-08-13
_journal_name_full     'Acta Crystallographica, Section E'
_journal_year     2009
_journal_volume     65
_journal_issue      9
_journal_page_first     m1086
_journal_page_last     m1086
_journal_paper_category     QM
_journal_coeditor_code     HK2748
_publ_contact_author_name     ' Wan, Rong'
_publ_contact_author_address
;
Department of Applied Chemistry,
College of Science,
Nanjing University of Technology,
No. 5 Xinmofan Road, Nanjing,
Nanjing 210009
People's Republic of China
;
_publ_contact_author_email     rwan@njut.edu.cn
_publ_contact_author_fax     '86 25 83369345'
_publ_contact_author_phone     '86 25 83479479'
_publ_section_title
;
Dichloridobis(5-heptyl-1,3,4-thiadiazol-2-amine-\k<i>N</i>^3^)zinc(II)
;
loop_
    _publ_author_name
    _publ_author_address
    'Wang, Peng'
;
Department of Applied Chemistry,
College of Science,
Nanjing University of Technology,
No. 5 Xinmofan Road, Nanjing
Nanjing 210009
People's Republic of China
;
    'Wan, Rong'
;
Department of Applied Chemistry,
College of Science,
Nanjing University of Technology,
No. 5 Xinmofan Road, Nanjing
Nanjing 210009
People's Republic of China
;
    'Wang, Bin'
;
Department of  Applied Chemistry,
College of Science,
Nanjing University of Technology,
No. 5 Xinmofan Road, Nanjing
Nanjing 210009
People's Republic of China
;
    'Han, Feng'
;
Department of Applied Chemistry,
College of Science,
Nanjing University of Technology,
No. 5 Xinmofan Road, Nanjing
Nanjing 210009
People's Republic of China
;
    'Wang, Yao'
;
Department of Applied Chemistry,
College of Science,
Nanjing University of Technology,
No. 5 Xinmofan Road, Nanjing
Nanjing 210009
People's Republic of China
;
data_I
_audit_creation_method     SHELXL-97
_chemical_name_systematic
;
Dichloridobis(5-heptyl-1,3,4-thiadiazol-2-amine-\k<i>N</i>^3^)zinc(II)
;
_chemical_name_common     ?
_chemical_formula_moiety     'C18 H34 Cl2 N6 S2 Zn'
_chemical_formula_sum     'C18 H34 Cl2 N6 S2 Zn'
_chemical_formula_iupac     '[Zn Cl2 (C9 H17 N3 S)2]'
_chemical_formula_weight     534.94
_chemical_melting_point     426
_symmetry_cell_setting     triclinic
_symmetry_space_group_name_H-M     'P -1'
_symmetry_space_group_name_Hall     '-P 1'
loop_
    _symmetry_equiv_pos_as_xyz
    'x, y, z'
    '-x, -y, -z'
_cell_length_a     8.1750(16)
_cell_length_b     11.663(2)
_cell_length_c     14.666(3)
_cell_angle_alpha     73.150(17)
_cell_angle_beta     77.83(2)
_cell_angle_gamma     88.81(3)
_cell_volume     1307.0(5)
_cell_formula_units_Z     2
_cell_measurement_reflns_used     25
_cell_measurement_theta_min     10
_cell_measurement_theta_max     14
_cell_measurement_temperature     294(2)
_exptl_crystal_description     block
_exptl_crystal_colour     yellow
_exptl_crystal_size_max     0.30
_exptl_crystal_size_mid     0.20
_exptl_crystal_size_min     0.10
_exptl_crystal_density_diffrn     1.359
_exptl_crystal_density_meas     ?
_exptl_crystal_density_method     'not measured'
_exptl_crystal_F_000     560
_exptl_absorpt_coefficient_mu     1.320
_exptl_absorpt_correction_type     psi-scan
_exptl_absorpt_process_details     '(North <i>et al.</i>,  1968)'
_exptl_absorpt_correction_T_min     0.6929
_exptl_absorpt_correction_T_max     0.8793
_exptl_special_details
;
;
_diffrn_ambient_temperature     294(2)
_diffrn_radiation_type     MoK\a
_diffrn_radiation_wavelength     0.71073
_diffrn_radiation_source     'fine-focus sealed tube'
_diffrn_radiation_monochromator     graphite
_diffrn_measurement_device_type     'Enraf--Nonius CAD-4'
_diffrn_measurement_method     \w/2\q
_diffrn_detector_area_resol_mean     ?
_diffrn_reflns_number     5096
_diffrn_reflns_av_R_equivalents     0.0537
_diffrn_reflns_av_sigmaI/netI     0.0553
_diffrn_reflns_theta_min     1.49
_diffrn_reflns_theta_max     25.28
_diffrn_reflns_theta_full     25.28
_diffrn_measured_fraction_theta_max     1.000
_diffrn_measured_fraction_theta_full     1.000
_diffrn_reflns_limit_h_min     0
_diffrn_reflns_limit_h_max     9
_diffrn_reflns_limit_k_min     -14
_diffrn_reflns_limit_k_max     14
_diffrn_reflns_limit_l_min     -17
_diffrn_reflns_limit_l_max     17
_diffrn_standards_number     3
_diffrn_standards_interval_count     ?
_diffrn_standards_interval_time     120
_diffrn_standards_decay_%     1
_refine_special_details
;
Refinement of <i>F</i>^2^ against ALL reflections. The weighted <i>R</i>-factor
<i>wR</i> and goodness of fit <i>S</i> are based on <i>F</i>^2^, conventional
<i>R</i>-factors <i>R</i> are based on <i>F</i>, with <i>F</i> set to zero for
negative <i>F</i>^2^. The threshold expression of <i>F</i>^2^ >
\s(<i>F</i>^2^) is used only for calculating <i>R</i>-factors(gt) <i>etc</i>.
and is not relevant to the choice of reflections for refinement.
<i>R</i>-factors based on <i>F</i>^2^ are statistically about twice as large
as those based on <i>F</i>, and <i>R</i>- factors based on ALL data will be
even larger.
;
_reflns_number_total     4734
_reflns_number_gt     3303
_reflns_threshold_expression     I>2\s(I)
_refine_ls_structure_factor_coef     Fsqd
_refine_ls_matrix_type     full
_refine_ls_R_factor_all     0.0903
_refine_ls_R_factor_gt     0.0618
_refine_ls_wR_factor_gt     0.1593
_refine_ls_wR_factor_ref     0.1768
_refine_ls_goodness_of_fit_ref     1.018
_refine_ls_restrained_S_all     1.020
_refine_ls_number_reflns     4734
_refine_ls_number_parameters     256
_refine_ls_number_restraints     ?
_refine_ls_hydrogen_treatment     constr
_refine_ls_weighting_scheme     calc
_refine_ls_weighting_details
               'calc w=1/[\s^2^(Fo^2^)+(0.1P)^2^+0.5P] where P=(Fo^2^+2Fc^2^)/3'
_atom_sites_solution_hydrogens     geom
_atom_sites_solution_primary     direct
_atom_sites_solution_secondary     difmap
_refine_ls_shift/su_max     0.000
_refine_ls_shift/su_mean     0.000
_refine_diff_density_max     1.171
_refine_diff_density_min     -1.274
_refine_ls_extinction_method     none
_refine_ls_extinction_coef     ?
loop_
    _atom_type_symbol
    _atom_type_description
    _atom_type_scat_dispersion_real
    _atom_type_scat_dispersion_imag
    _atom_type_scat_source
    'C' 'C' 0.0033 0.0016
                         'International Tables Vol C Tables 4.2.6.8 and 6.1.1.4'
    'H' 'H' 0.0000 0.0000
                         'International Tables Vol C Tables 4.2.6.8 and 6.1.1.4'
    'N' 'N' 0.0061 0.0033
                         'International Tables Vol C Tables 4.2.6.8 and 6.1.1.4'
    'S' 'S' 0.1246 0.1234
                         'International Tables Vol C Tables 4.2.6.8 and 6.1.1.4'
    'Cl' 'Cl' 0.1484 0.1585
                         'International Tables Vol C Tables 4.2.6.8 and 6.1.1.4'
    'Zn' 'Zn' 0.2839 1.4301
                         'International Tables Vol C Tables 4.2.6.8 and 6.1.1.4'
_computing_data_collection     'CAD-4 Software (Enraf--Nonius, 1989)'
_computing_cell_refinement     'CAD-4 Software (Enraf--Nonius, 1989)'
_computing_data_reduction     'XCAD4 (Harms & Wocadlo, 1995)'
_computing_structure_solution     'SHELXS97 (Sheldrick, 2008)'
_computing_structure_refinement     'SHELXL97 (Sheldrick, 2008)'
_computing_molecular_graphics     'SHELXTL (Sheldrick, 2008)'
_computing_publication_material     'SHELXL97 (Sheldrick, 2008)'
loop_
    _atom_site_type_symbol
    _atom_site_label
    _atom_site_fract_x
    _atom_site_fract_y
    _atom_site_fract_z
    _atom_site_U_iso_or_equiv
    _atom_site_adp_type
    _atom_site_calc_flag
    _atom_site_refinement_flags
    _atom_site_occupancy
    _atom_site_disorder_assembly
    _atom_site_disorder_group
    Zn Zn 0.20470(7) 0.74792(5) 0.52670(5) 0.0475(2) Uani d . 1 . .
    Cl Cl1 0.42266(17) 0.84281(12) 0.54632(13) 0.0631(4) Uani d . 1 . .
    Cl Cl2 -0.00212(19) 0.68349(12) 0.66162(11) 0.0612(4) Uani d . 1 . .
    S S1 -0.04746(18) 1.03689(11) 0.32771(11) 0.0531(4) Uani d . 1 . .
    S S2 0.32968(18) 0.40780(12) 0.43889(11) 0.0548(4) Uani d . 1 . .
    N N1 0.0979(5) 0.8621(3) 0.4239(3) 0.0457(10) Uani d . 1 . .
    N N2 -0.0286(5) 0.8113(4) 0.3960(3) 0.0487(11) Uani d . 1 . .
    N N3 0.2131(6) 1.0514(4) 0.4083(3) 0.0555(12) Uani d . 1 . .
    H H3A 0.2872 1.0198 0.4407 0.067 Uiso calc R 1 . .
    H H3B 0.2106 1.1281 0.3862 0.067 Uiso calc R 1 . .
    N N4 0.2722(5) 0.6065(3) 0.4752(3) 0.0451(10) Uani d . 1 . .
    N N5 0.3971(5) 0.6318(4) 0.3912(3) 0.0523(11) Uani d . 1 . .
    N N6 0.1068(6) 0.4464(4) 0.5882(3) 0.0559(12) Uani d . 1 . .
    H H6A 0.0580 0.4913 0.6222 0.067 Uiso calc R 1 . .
    H H6B 0.0802 0.3710 0.6061 0.067 Uiso calc R 1 . .
    C C1 -0.8999(12) 1.1163(10) 0.0104(8) 0.136(3) Uani d U 1 . .
    H H1A -0.9142 1.1855 -0.0415 0.204 Uiso calc R 1 . .
    H H1B -0.9989 1.1008 0.0615 0.204 Uiso calc R 1 . .
    H H1C -0.8808 1.0481 -0.0141 0.204 Uiso calc R 1 . .
    C C2 -0.7616(13) 1.1374(11) 0.0474(8) 0.139(4) Uani d U 1 . .
    H H2B -0.7931 1.1902 0.0879 0.167 Uiso calc R 1 . .
    H H2C -0.6715 1.1776 -0.0065 0.167 Uiso calc R 1 . .
    C C3 -0.6975(13) 1.0203(10) 0.1083(8) 0.136(3) Uani d U 1 . .
    H H3C -0.7895 0.9770 0.1593 0.163 Uiso calc R 1 . .
    H H3D -0.6578 0.9699 0.0666 0.163 Uiso calc R 1 . .
    C C4 -0.5561(9) 1.0448(6) 0.1542(5) 0.0778(19) Uani d U 1 . .
    H H4A -0.4670 1.0909 0.1026 0.093 Uiso calc R 1 . .
    H H4B -0.5979 1.0943 0.1963 0.093 Uiso calc R 1 . .
    C C5 -0.4821(8) 0.9362(5) 0.2128(5) 0.0627(15) Uani d . 1 . .
    H H5B -0.5695 0.8910 0.2661 0.075 Uiso calc R 1 . .
    H H5C -0.4418 0.8853 0.1717 0.075 Uiso calc R 1 . .
    C C6 -0.3420(8) 0.9659(5) 0.2535(5) 0.0655(16) Uani d . 1 . .
    H H6C -0.3843 1.0133 0.2972 0.079 Uiso calc R 1 . .
    H H6D -0.2580 1.0152 0.2003 0.079 Uiso calc R 1 . .
    C C7 -0.2584(7) 0.8582(5) 0.3084(5) 0.0642(16) Uani d . 1 . .
    H H7A -0.3416 0.8100 0.3627 0.077 Uiso calc R 1 . .
    H H7B -0.2189 0.8095 0.2653 0.077 Uiso calc R 1 . .
    C C8 -0.1135(7) 0.8886(4) 0.3469(4) 0.0468(12) Uani d . 1 . .
    C C9 0.1032(6) 0.9821(4) 0.3923(4) 0.0443(12) Uani d . 1 . .
    C C10 0.2237(6) 0.4937(4) 0.5079(4) 0.0419(11) Uani d . 1 . .
    C C11 0.4388(7) 0.5392(5) 0.3641(4) 0.0522(13) Uani d . 1 . .
    C C12 0.5716(8) 0.5407(7) 0.2756(5) 0.0735(19) Uani d . 1 . .
    H H12A 0.5794 0.6204 0.2299 0.088 Uiso calc R 1 . .
    H H12B 0.6781 0.5271 0.2953 0.088 Uiso calc R 1 . .
    C C13 0.5476(8) 0.4520(6) 0.2231(4) 0.0669(17) Uani d . 1 . .
    H H13A 0.4385 0.4615 0.2063 0.080 Uiso calc R 1 . .
    H H13B 0.5493 0.3716 0.2663 0.080 Uiso calc R 1 . .
    C C14 0.6806(9) 0.4664(7) 0.1313(5) 0.082(2) Uani d . 1 . .
    H H14A 0.7892 0.4545 0.1486 0.098 Uiso calc R 1 . .
    H H14B 0.6813 0.5478 0.0893 0.098 Uiso calc R 1 . .
    C C15 0.6560(10) 0.3794(7) 0.0742(5) 0.088(2) Uani d . 1 . .
    H H15A 0.6645 0.2982 0.1144 0.106 Uiso calc R 1 . .
    H H15B 0.5438 0.3866 0.0617 0.106 Uiso calc R 1 . .
    C C16 0.7804(9) 0.3996(7) -0.0220(5) 0.083(2) Uani d . 1 . .
    H H16A 0.7723 0.4809 -0.0623 0.100 Uiso calc R 1 . .
    H H16B 0.8928 0.3920 -0.0097 0.100 Uiso calc R 1 . .
    C C17 0.7537(11) 0.3134(8) -0.0773(6) 0.101(3) Uani d . 1 . .
    H H17A 0.6398 0.3183 -0.0871 0.121 Uiso calc R 1 . .
    H H17B 0.7672 0.2324 -0.0384 0.121 Uiso calc R 1 . .
    C C18 0.8756(11) 0.3384(8) -0.1771(6) 0.112(3) Uani d . 1 . .
    H H18A 0.8566 0.2788 -0.2076 0.168 Uiso calc R 1 . .
    H H18B 0.9888 0.3357 -0.1682 0.168 Uiso calc R 1 . .
    H H18C 0.8574 0.4164 -0.2178 0.168 Uiso calc R 1 . .
loop_
    _atom_site_aniso_label
    _atom_site_aniso_U_11
    _atom_site_aniso_U_22
    _atom_site_aniso_U_33
    _atom_site_aniso_U_12
    _atom_site_aniso_U_13
    _atom_site_aniso_U_23
    Zn 0.0495(4) 0.0276(3) 0.0700(5) 0.0037(2) -0.0124(3) -0.0214(3)
    Cl1 0.0533(8) 0.0424(7) 0.1056(12) 0.0043(6) -0.0236(8) -0.0354(8)
    Cl2 0.0691(9) 0.0387(7) 0.0739(10) -0.0038(6) -0.0015(7) -0.0231(7)
    S1 0.0633(9) 0.0291(6) 0.0693(10) 0.0029(6) -0.0160(7) -0.0168(6)
    S2 0.0619(9) 0.0385(7) 0.0755(10) 0.0096(6) -0.0170(7) -0.0332(7)
    N1 0.051(2) 0.031(2) 0.059(3) 0.0020(18) -0.009(2) -0.0206(19)
    N2 0.051(3) 0.032(2) 0.065(3) -0.0010(19) -0.009(2) -0.019(2)
    N3 0.061(3) 0.030(2) 0.078(3) 0.000(2) -0.020(2) -0.016(2)
    N4 0.046(2) 0.034(2) 0.059(3) 0.0023(18) -0.012(2) -0.019(2)
    N5 0.055(3) 0.043(3) 0.063(3) -0.002(2) -0.011(2) -0.022(2)
    N6 0.067(3) 0.028(2) 0.075(3) 0.003(2) -0.013(3) -0.021(2)
    C1 0.126(4) 0.151(5) 0.134(5) 0.016(4) -0.042(4) -0.035(4)
    C2 0.137(7) 0.161(7) 0.126(7) 0.010(6) -0.061(6) -0.026(6)
    C3 0.126(4) 0.151(5) 0.134(5) 0.016(4) -0.042(4) -0.035(4)
    C4 0.089(4) 0.070(4) 0.075(4) 0.001(3) -0.013(3) -0.026(3)
    C5 0.068(4) 0.056(4) 0.067(4) 0.003(3) -0.019(3) -0.019(3)
    C6 0.074(4) 0.054(3) 0.072(4) 0.001(3) -0.023(3) -0.018(3)
    C7 0.064(4) 0.054(3) 0.080(4) 0.002(3) -0.021(3) -0.024(3)
    C8 0.051(3) 0.037(3) 0.056(3) 0.003(2) -0.007(3) -0.021(2)
    C9 0.050(3) 0.029(2) 0.054(3) 0.002(2) -0.001(2) -0.019(2)
    C10 0.044(3) 0.030(2) 0.061(3) 0.006(2) -0.019(3) -0.022(2)
    C11 0.048(3) 0.052(3) 0.068(4) 0.006(2) -0.017(3) -0.032(3)
    C12 0.066(4) 0.090(5) 0.072(4) -0.010(3) -0.001(3) -0.044(4)
    C13 0.084(4) 0.065(4) 0.057(4) 0.008(3) -0.008(3) -0.032(3)
    C14 0.088(5) 0.093(5) 0.080(5) 0.013(4) -0.012(4) -0.053(4)
    C15 0.107(6) 0.085(5) 0.077(5) -0.006(4) 0.008(4) -0.051(4)
    C16 0.094(5) 0.073(5) 0.089(5) 0.003(4) -0.003(4) -0.045(4)
    C17 0.126(7) 0.105(6) 0.083(5) -0.001(5) -0.003(5) -0.060(5)
    C18 0.143(8) 0.104(6) 0.086(6) -0.002(6) 0.014(5) -0.050(5)
_geom_special_details
;
All e.s.d.'s (except the e.s.d. in the dihedral angle between two l.s. planes)
are estimated using the full covariance matrix. The cell e.s.d.'s are taken
into account individually in the estimation of e.s.d.'s in distances, angles
and torsion angles; correlations between e.s.d.'s in cell parameters are only
used when they are defined by crystal symmetry. An approximate (isotropic)
treatment of cell e.s.d.'s is used for estimating e.s.d.'s involving l.s.
planes.
;
loop_
    _geom_bond_atom_site_label_1
    _geom_bond_atom_site_label_2
    _geom_bond_site_symmetry_2
    _geom_bond_distance
    _geom_bond_publ_flag
    Zn Cl1 . 2.2283(16) yes
    Zn Cl2 . 2.2626(17) yes
    Zn N1 . 2.037(4) yes
    Zn N4 . 2.026(4) yes
    S1 C8 . 1.747(5) ?
    S1 C9 . 1.712(6) ?
    S2 C10 . 1.721(5) ?
    S2 C11 . 1.737(6) ?
    N1 N2 . 1.390(6) ?
    N1 C9 . 1.339(6) ?
    N2 C8 . 1.274(7) ?
    N3 C9 . 1.321(6) ?
    N3 H3A . 0.8600 ?
    N3 H3B . 0.8600 ?
    N4 N5 . 1.385(6) ?
    N4 C10 . 1.301(6) ?
    N5 C11 . 1.273(6) ?
    N6 C10 . 1.332(7) ?
    N6 H6A . 0.8600 ?
    N6 H6B . 0.8600 ?
    C1 C2 . 1.408(13) ?
    C1 H1A . 0.9600 ?
    C1 H1B . 0.9600 ?
    C1 H1C . 0.9600 ?
    C2 C3 . 1.548(13) ?
    C2 H2B . 0.9700 ?
    C2 H2C . 0.9700 ?
    C3 C4 . 1.525(12) ?
    C3 H3C . 0.9700 ?
    C3 H3D . 0.9700 ?
    C4 C5 . 1.505(9) ?
    C4 H4A . 0.9700 ?
    C4 H4B . 0.9700 ?
    C5 C6 . 1.487(8) ?
    C5 H5B . 0.9700 ?
    C5 H5C . 0.9700 ?
    C6 C7 . 1.518(8) ?
    C6 H6C . 0.9700 ?
    C6 H6D . 0.9700 ?
    C7 C8 . 1.504(7) ?
    C7 H7A . 0.9700 ?
    C7 H7B . 0.9700 ?
    C11 C12 . 1.502(8) ?
    C12 C13 . 1.495(8) ?
    C12 H12A . 0.9700 ?
    C12 H12B . 0.9700 ?
    C13 C14 . 1.511(9) ?
    C13 H13A . 0.9700 ?
    C13 H13B . 0.9700 ?
    C14 C15 . 1.530(9) ?
    C14 H14A . 0.9700 ?
    C14 H14B . 0.9700 ?
    C15 C16 . 1.514(9) ?
    C15 H15A . 0.9700 ?
    C15 H15B . 0.9700 ?
    C16 C17 . 1.508(9) ?
    C16 H16A . 0.9700 ?
    C16 H16B . 0.9700 ?
    C17 C18 . 1.539(10) ?
    C17 H17A . 0.9700 ?
    C17 H17B . 0.9700 ?
    C18 H18A . 0.9600 ?
    C18 H18B . 0.9600 ?
    C18 H18C . 0.9600 ?
loop_
    _geom_angle_atom_site_label_1
    _geom_angle_atom_site_label_2
    _geom_angle_atom_site_label_3
    _geom_angle_site_symmetry_1
    _geom_angle_site_symmetry_3
    _geom_angle
    _geom_angle_publ_flag
    Cl1 Zn Cl2 . . 114.97(7) yes
    N1 Zn Cl1 . . 109.00(12) yes
    N1 Zn Cl2 . . 106.06(13) yes
    N4 Zn Cl1 . . 112.65(12) yes
    N4 Zn Cl2 . . 108.05(13) yes
    N4 Zn N1 . . 105.49(16) yes
    C9 S1 C8 . . 87.9(2) ?
    C10 S2 C11 . . 86.9(3) ?
    N2 N1 Zn . . 115.5(3) ?
    C9 N1 Zn . . 130.8(4) ?
    C9 N1 N2 . . 112.2(4) ?
    C8 N2 N1 . . 113.4(4) ?
    C9 N3 H3A . . 120.0 ?
    C9 N3 H3B . . 120.0 ?
    H3A N3 H3B . . 120.0 ?
    N5 N4 Zn . . 115.2(3) ?
    C10 N4 Zn . . 132.0(4) ?
    C10 N4 N5 . . 112.8(4) ?
    C11 N5 N4 . . 112.5(4) ?
    C10 N6 H6A . . 120.0 ?
    C10 N6 H6B . . 120.0 ?
    H6A N6 H6B . . 120.0 ?
    C2 C1 H1A . . 109.5 ?
    C2 C1 H1B . . 109.5 ?
    H1A C1 H1B . . 109.5 ?
    C2 C1 H1C . . 109.5 ?
    H1A C1 H1C . . 109.5 ?
    H1B C1 H1C . . 109.5 ?
    C1 C2 C3 . . 112.5(10) ?
    C1 C2 H2B . . 109.1 ?
    C3 C2 H2B . . 109.1 ?
    C1 C2 H2C . . 109.1 ?
    C3 C2 H2C . . 109.1 ?
    H2B C2 H2C . . 107.8 ?
    C4 C3 C2 . . 112.1(9) ?
    C4 C3 H3C . . 109.2 ?
    C2 C3 H3C . . 109.2 ?
    C4 C3 H3D . . 109.2 ?
    C2 C3 H3D . . 109.2 ?
    H3C C3 H3D . . 107.9 ?
    C5 C4 C3 . . 116.1(7) ?
    C5 C4 H4A . . 108.3 ?
    C3 C4 H4A . . 108.3 ?
    C5 C4 H4B . . 108.3 ?
    C3 C4 H4B . . 108.3 ?
    H4A C4 H4B . . 107.4 ?
    C6 C5 C4 . . 113.5(5) ?
    C6 C5 H5B . . 108.9 ?
    C4 C5 H5B . . 108.9 ?
    C6 C5 H5C . . 108.9 ?
    C4 C5 H5C . . 108.9 ?
    H5B C5 H5C . . 107.7 ?
    C5 C6 C7 . . 114.8(5) ?
    C5 C6 H6C . . 108.6 ?
    C7 C6 H6C . . 108.6 ?
    C5 C6 H6D . . 108.6 ?
    C7 C6 H6D . . 108.6 ?
    H6C C6 H6D . . 107.5 ?
    C8 C7 C6 . . 114.6(5) ?
    C8 C7 H7A . . 108.6 ?
    C6 C7 H7A . . 108.6 ?
    C8 C7 H7B . . 108.6 ?
    C6 C7 H7B . . 108.6 ?
    H7A C7 H7B . . 107.6 ?
    N2 C8 C7 . . 124.3(5) ?
    N2 C8 S1 . . 113.7(4) ?
    C7 C8 S1 . . 121.9(4) ?
    N3 C9 N1 . . 124.0(5) ?
    N3 C9 S1 . . 123.2(4) ?
    N1 C9 S1 . . 112.8(4) ?
    N4 C10 N6 . . 124.4(5) ?
    N4 C10 S2 . . 113.5(4) ?
    N6 C10 S2 . . 122.1(4) ?
    N5 C11 C12 . . 123.8(5) ?
    N5 C11 S2 . . 114.3(4) ?
    C12 C11 S2 . . 121.9(4) ?
    C13 C12 C11 . . 116.6(5) ?
    C13 C12 H12A . . 108.1 ?
    C11 C12 H12A . . 108.1 ?
    C13 C12 H12B . . 108.1 ?
    C11 C12 H12B . . 108.1 ?
    H12A C12 H12B . . 107.3 ?
    C12 C13 C14 . . 112.7(5) ?
    C12 C13 H13A . . 109.0 ?
    C14 C13 H13A . . 109.0 ?
    C12 C13 H13B . . 109.0 ?
    C14 C13 H13B . . 109.0 ?
    H13A C13 H13B . . 107.8 ?
    C13 C14 C15 . . 113.9(6) ?
    C13 C14 H14A . . 108.8 ?
    C15 C14 H14A . . 108.8 ?
    C13 C14 H14B . . 108.8 ?
    C15 C14 H14B . . 108.8 ?
    H14A C14 H14B . . 107.7 ?
    C16 C15 C14 . . 114.3(6) ?
    C16 C15 H15A . . 108.7 ?
    C14 C15 H15A . . 108.7 ?
    C16 C15 H15B . . 108.7 ?
    C14 C15 H15B . . 108.7 ?
    H15A C15 H15B . . 107.6 ?
    C17 C16 C15 . . 113.5(6) ?
    C17 C16 H16A . . 108.9 ?
    C15 C16 H16A . . 108.9 ?
    C17 C16 H16B . . 108.9 ?
    C15 C16 H16B . . 108.9 ?
    H16A C16 H16B . . 107.7 ?
    C16 C17 C18 . . 113.1(7) ?
    C16 C17 H17A . . 109.0 ?
    C18 C17 H17A . . 109.0 ?
    C16 C17 H17B . . 109.0 ?
    C18 C17 H17B . . 109.0 ?
    H17A C17 H17B . . 107.8 ?
    C17 C18 H18A . . 109.5 ?
    C17 C18 H18B . . 109.5 ?
    H18A C18 H18B . . 109.5 ?
    C17 C18 H18C . . 109.5 ?
    H18A C18 H18C . . 109.5 ?
    H18B C18 H18C . . 109.5 ?
loop_
    _geom_torsion_atom_site_label_1
    _geom_torsion_atom_site_label_2
    _geom_torsion_atom_site_label_3
    _geom_torsion_atom_site_label_4
    _geom_torsion_site_symmetry_1
    _geom_torsion_site_symmetry_2
    _geom_torsion_site_symmetry_3
    _geom_torsion_site_symmetry_4
    _geom_torsion
    _geom_torsion_publ_flag
    N4 Zn N1 C9 . . . . -143.6(4) ?
    Cl1 Zn N1 C9 . . . . -22.4(5) ?
    Cl2 Zn N1 C9 . . . . 102.0(4) ?
    N4 Zn N1 N2 . . . . 51.9(3) ?
    Cl1 Zn N1 N2 . . . . 173.1(3) ?
    Cl2 Zn N1 N2 . . . . -62.5(3) ?
    C9 N1 N2 C8 . . . . -0.3(6) ?
    Zn N1 N2 C8 . . . . 167.0(4) ?
    N1 Zn N4 C10 . . . . -116.4(5) ?
    Cl1 Zn N4 C10 . . . . 124.8(4) ?
    Cl2 Zn N4 C10 . . . . -3.3(5) ?
    N1 Zn N4 N5 . . . . 66.0(3) ?
    Cl1 Zn N4 N5 . . . . -52.8(4) ?
    Cl2 Zn N4 N5 . . . . 179.1(3) ?
    C10 N4 N5 C11 . . . . -0.4(6) ?
    Zn N4 N5 C11 . . . . 177.6(4) ?
    C1 C2 C3 C4 . . . . -175.8(9) ?
    C2 C3 C4 C5 . . . . -178.5(7) ?
    C3 C4 C5 C6 . . . . 178.4(7) ?
    C4 C5 C6 C7 . . . . -176.8(5) ?
    C5 C6 C7 C8 . . . . 178.3(5) ?
    N1 N2 C8 C7 . . . . -179.5(5) ?
    N1 N2 C8 S1 . . . . 0.2(6) ?
    C6 C7 C8 N2 . . . . 178.9(5) ?
    C6 C7 C8 S1 . . . . -0.8(7) ?
    C9 S1 C8 N2 . . . . -0.1(4) ?
    C9 S1 C8 C7 . . . . 179.6(5) ?
    N2 N1 C9 N3 . . . . -179.2(4) ?
    Zn N1 C9 N3 . . . . 15.9(8) ?
    N2 N1 C9 S1 . . . . 0.3(5) ?
    Zn N1 C9 S1 . . . . -164.6(3) ?
    C8 S1 C9 N3 . . . . 179.4(5) ?
    C8 S1 C9 N1 . . . . -0.1(4) ?
    N5 N4 C10 N6 . . . . 179.1(4) ?
    Zn N4 C10 N6 . . . . 1.5(8) ?
    N5 N4 C10 S2 . . . . 0.8(6) ?
    Zn N4 C10 S2 . . . . -176.8(3) ?
    C11 S2 C10 N4 . . . . -0.7(4) ?
    C11 S2 C10 N6 . . . . -179.1(5) ?
    N4 N5 C11 C12 . . . . -179.7(5) ?
    N4 N5 C11 S2 . . . . -0.1(6) ?
    C10 S2 C11 N5 . . . . 0.5(4) ?
    C10 S2 C11 C12 . . . . -179.9(5) ?
    N5 C11 C12 C13 . . . . -148.2(6) ?
    S2 C11 C12 C13 . . . . 32.2(8) ?
    C11 C12 C13 C14 . . . . 175.9(6) ?
    C12 C13 C14 C15 . . . . -178.1(6) ?
    C13 C14 C15 C16 . . . . 175.3(6) ?
    C14 C15 C16 C17 . . . . -179.8(7) ?
    C15 C16 C17 C18 . . . . 177.3(7) ?
loop_
    _geom_hbond_atom_site_label_D
    _geom_hbond_atom_site_label_H
    _geom_hbond_atom_site_label_A
    _geom_hbond_site_symmetry_A
    _geom_hbond_distance_DH
    _geom_hbond_distance_HA
    _geom_hbond_distance_DA
    _geom_hbond_angle_DHA
    _geom_hbond_publ_flag
    N3 H3A Cl1 . 0.86 2.58 3.374(5) 154 yes
    N3 H3B Cl2 2_576 0.86 2.77 3.503(5) 144 yes
    N6 H6A Cl2 . 0.86 2.49 3.289(5) 155 yes
    N6 H6B N2 2_566 0.86 2.19 3.018(3) 163 yes
