# Supplementary material for: Dichloridobis(5-heptyl-1,3,4-thia­diazol-2-amine-κN 3)zinc(II)
Source: Acta Crystallogr Sect E Struct Rep Online. 2009 Aug 19;65(Pt 9):m1086. doi: 10.1107/S1600536809032073 (PMC2970057; doi:10.1107/S1600536809032073)
Supplement: Supplementary file 2 [file e-65-m1086-Isup2.hkl]

# 
# h,k,l, Fc-squared, Fo-squared, sigma(Fo-squared) and status flag 
# 
data_I
_shelx_title ' W in P-1' 
_shelx_refln_list_code          4 
_shelx_F_calc_maximum      164.57 
_exptl_crystal_F_000       560.00 
_reflns_d_resolution_high  0.8321 
 
loop_ 
 _symmetry_equiv_pos_as_xyz 
 'x, y, z' 
 '-x, -y, -z' 
 
_cell_length_a     8.1750 
_cell_length_b    11.6630 
_cell_length_c    14.6660 
_cell_angle_alpha  73.150 
_cell_angle_beta   77.830 
_cell_angle_gamma  88.810 
 
_shelx_F_squared_multiplier     1.000 
 
loop_ 
 _refln_index_h 
 _refln_index_k 
 _refln_index_l 
 _refln_F_squared_calc 
 _refln_F_squared_meas 
 _refln_F_squared_sigma 
 _refln_observed_status 
   1   0   0      351.32      440.98      9.82 o 
   2   0   0      305.80      320.30     13.95 o 
   3   0   0       57.91       56.93      6.46 o 
   4   0   0      605.06      622.88     21.88 o 
   5   0   0     1173.60     1039.71     32.87 o 
   6   0   0       58.48       55.17     11.58 o 
   7   0   0       45.30       40.55     15.00 o 
   8   0   0      122.30       83.25     22.28 o 
   9   0   0      196.14      221.34     28.57 o 
  -9   1   0       37.58       29.55     19.41 o 
  -8   1   0        5.86       27.28     12.90 o 
  -7   1   0       12.07        9.46     11.14 o 
  -6   1   0     1016.79      999.88     38.61 o 
  -5   1   0      278.81      329.89     19.96 o 
  -4   1   0     2882.07     2748.51     43.49 o 
  -3   1   0      108.84      140.82      9.44 o 
  -2   1   0      614.87      650.20     15.79 o 
  -1   1   0      485.79      467.92     14.18 o 
   0   1   0       57.02       40.39      2.91 o 
   1   1   0    11487.11    10103.38    203.11 o 
   2   1   0     1680.29     1641.20     24.66 o 
   3   1   0      523.21      417.88     15.73 o 
   4   1   0     2539.30     2263.22     40.81 o 
   5   1   0      108.28      132.28     12.24 o 
   6   1   0       45.99       56.06     12.44 o 
   7   1   0       21.15       16.89     13.55 o 
   8   1   0       25.17       52.10     16.67 o 
   9   1   0      226.26      206.97     27.29 o 
  -9   2   0        9.28        8.73     17.97 o 
  -8   2   0        0.32       25.93     13.62 o 
  -7   2   0        6.32        8.17     13.55 o 
  -6   2   0       46.81       52.87     12.90 o 
  -5   2   0     1577.56     1451.87     11.12 o 
  -4   2   0     1108.77      825.20      6.15 o 
  -3   2   0      152.78      117.02      3.73 o 
  -2   2   0     1757.22     1894.64     28.56 o 
  -1   2   0       46.89       28.87      3.81 o 
   0   2   0     2504.38     2630.38     23.51 o 
   1   2   0    10474.20    10806.84     56.84 o 
   2   2   0      219.02      295.56     11.50 o 
   3   2   0     3454.75     4019.78     46.26 o 
   4   2   0      130.85      101.02     10.75 o 
   5   2   0     2347.24     2298.70     49.22 o 
   6   2   0       72.35       71.72     14.31 o 
   7   2   0       70.89       64.96     15.94 o 
   8   2   0        0.42       23.13     12.85 o 
   9   2   0       58.34       83.17     18.15 o 
  -9   3   0      101.67       87.25     22.80 o 
  -8   3   0      157.57      182.85     24.32 o 
  -7   3   0        2.37        5.58     14.14 o 
  -6   3   0     1103.03     1171.79     43.36 o 
  -5   3   0      187.18      189.51     17.26 o 
  -4   3   0      153.71      186.89     14.02 o 
  -3   3   0       12.55       19.67      5.17 o 
  -2   3   0      598.20      478.79     16.05 o 
  -1   3   0    12194.97    12280.81     69.11 o 
   0   3   0      281.67      251.86    207.36 o 
   1   3   0      650.65      504.11      3.21 o 
   2   3   0      183.03      153.35      9.00 o 
   3   3   0     4807.39     4773.96     52.77 o 
   4   3   0     1669.45     1607.41     37.93 o 
   5   3   0      228.22      193.58     16.13 o 
   6   3   0       51.67       46.16     12.01 o 
   7   3   0      146.25      173.07     19.58 o 
   8   3   0      419.64      398.87     33.24 o 
   9   3   0       14.75        4.90     19.15 o 
  -9   4   0        0.17        6.92     15.12 o 
  -8   4   0       71.83       85.79     19.01 o 
  -7   4   0      617.86      598.76     36.75 o 
  -6   4   0       13.37       12.24     11.51 o 
  -5   4   0     1074.35     1021.10     36.45 o 
  -4   4   0       70.48       91.02     11.46 o 
  -3   4   0     1012.96     1096.24     28.61 o 
  -2   4   0     2951.38     2968.12     42.07 o 
  -1   4   0      530.04      659.27     18.82 o 
   0   4   0       53.07       61.34      8.01 o 
   1   4   0     1332.13     1674.17     30.19 o 
   2   4   0        3.39       18.76      5.31 o 
   3   4   0      880.26      765.39     24.65 o 
   4   4   0     3143.90     2759.30     48.97 o 
   5   4   0      397.38      343.87     23.29 o 
   6   4   0      248.88      270.04     22.56 o 
   7   4   0      186.75      212.62     24.77 o 
   8   4   0       55.59       63.87     18.65 o 
   9   4   0       28.21        4.81     17.23 o 
  -9   5   0        4.18        5.24     16.04 o 
  -8   5   0        1.79       13.69     12.80 o 
  -7   5   0      231.86      272.35     27.24 o 
  -6   5   0      553.27      571.69     33.33 o 
  -5   5   0      490.32      603.22     29.85 o 
  -4   5   0       51.31       53.71     13.04 o 
  -3   5   0     3505.28     3768.17     54.00 o 
  -2   5   0     3946.39     3811.47     50.04 o 
  -1   5   0     1585.76     1158.05     27.79 o 
   0   5   0      269.69      350.55     13.04 o 
   1   5   0       45.01       52.71      7.60 o 
   2   5   0      920.61      813.57     25.55 o 
   3   5   0      259.19      193.79     14.98 o 
   4   5   0      307.92      339.41     19.63 o 
   5   5   0        0.03        1.02     12.00 o 
   6   5   0      468.93      512.40     30.53 o 
   7   5   0       65.94       79.80     20.08 o 
   8   5   0       93.58      126.38     23.77 o 
  -8   6   0        5.68       19.16     17.60 o 
  -7   6   0      691.54      688.30     40.04 o 
  -6   6   0      315.52      303.03     28.26 o 
  -5   6   0       54.18       74.51     15.34 o 
  -4   6   0      333.90      265.08     20.04 o 
  -3   6   0      454.62      589.07     24.84 o 
  -2   6   0      998.40     1174.86     32.47 o 
  -1   6   0       46.78       70.07      8.98 o 
   0   6   0       82.78       82.18      7.89 o 
   1   6   0       86.50       69.83     10.09 o 
   2   6   0     5240.50     4973.13     63.52 o 
   3   6   0     1232.38     1188.43     35.16 o 
   4   6   0      151.53      135.70     15.80 o 
   5   6   0       14.75        7.35     10.68 o 
   6   6   0       33.24       31.06     12.87 o 
   7   6   0      164.17      149.47     24.97 o 
   8   6   0      120.22      100.56     23.92 o 
  -8   7   0       91.59       80.65     21.40 o 
  -7   7   0       15.97       22.22     16.21 o 
  -6   7   0      151.37      127.81     20.67 o 
  -5   7   0       16.80       24.01     12.29 o 
  -4   7   0     1548.16     1473.54     46.39 o 
  -3   7   0     1111.45     1080.41     36.43 o 
  -2   7   0      302.87      317.36     19.54 o 
  -1   7   0      671.55      660.17     26.09 o 
   0   7   0      685.36      668.24     23.04 o 
   1   7   0      696.87      664.60     28.47 o 
   2   7   0      264.57      261.46     18.58 o 
   3   7   0     1455.25     1536.45     43.96 o 
   4   7   0      403.30      439.86     26.35 o 
   5   7   0       14.83       13.51     13.51 o 
   6   7   0      318.54      404.33     30.15 o 
   7   7   0       17.90       26.01     17.68 o 
  -7   8   0       47.57       66.76     17.92 o 
  -6   8   0      143.59      137.16     23.29 o 
  -5   8   0       73.72       74.34     18.25 o 
  -4   8   0        2.79        7.76     13.85 o 
  -3   8   0     2112.82     2190.54     56.60 o 
  -2   8   0     4323.62     4712.95     73.80 o 
  -1   8   0       29.59       20.48     11.54 o 
   0   8   0      218.35      219.49     14.23 o 
   1   8   0        2.68        0.00      7.14 o 
   2   8   0      630.36      601.53     30.17 o 
   3   8   0       71.42       94.99     13.63 o 
   4   8   0       93.11      100.94     17.74 o 
   5   8   0      394.46      449.11     30.37 o 
   6   8   0       15.29        8.02     17.06 o 
   7   8   0      220.06      246.64     25.62 o 
  -7   9   0       38.10       49.65     18.81 o 
  -6   9   0      126.20      114.93     24.07 o 
  -5   9   0      162.57      131.46     24.90 o 
  -4   9   0        1.92        1.50     13.08 o 
  -3   9   0      121.09      164.52     21.18 o 
  -2   9   0        1.13        1.25     11.80 o 
  -1   9   0      397.79      390.56     28.83 o 
   0   9   0      347.63      310.27     19.18 o 
   1   9   0     2258.43     1989.74     56.38 o 
   2   9   0      381.94      335.45     27.51 o 
   3   9   0       49.40       68.37     16.83 o 
   4   9   0       77.11       95.99     17.32 o 
   5   9   0        0.36        4.68     14.74 o 
   6   9   0      246.06      228.04     27.54 o 
  -6  10   0       36.36       55.22     18.58 o 
  -5  10   0      517.42      465.22     37.07 o 
  -4  10   0       83.72       50.35     20.00 o 
  -3  10   0      431.95      419.30     30.16 o 
  -2  10   0      152.55      178.02     23.58 o 
  -1  10   0       85.64       85.41     20.39 o 
   0  10   0      798.27      765.89     31.78 o 
   1  10   0       48.55       83.57     16.84 o 
   2  10   0      342.89      353.73     28.77 o 
   3  10   0      668.41      739.56     39.07 o 
   4  10   0       27.54       23.90     18.10 o 
   5  10   0       65.31       77.96     19.90 o 
   6  10   0       99.17      119.05     20.38 o 
  -5  11   0        0.17       19.54     16.83 o 
  -4  11   0      719.81      707.02     41.60 o 
  -3  11   0      432.30      454.04     34.76 o 
  -2  11   0        0.39       12.94     14.94 o 
  -1  11   0       39.75       47.32     14.12 o 
   0  11   0      421.62      422.68     29.51 o 
   1  11   0      622.60      582.07     36.15 o 
   2  11   0       14.96        1.39     13.38 o 
   3  11   0       56.72       75.24     15.33 o 
   4  11   0       72.32       75.27     18.62 o 
   5  11   0        1.03        1.61     15.02 o 
  -4  12   0        7.97        0.00     18.11 o 
  -3  12   0       10.73        5.25     17.45 o 
  -2  12   0      325.57      286.27     29.71 o 
  -1  12   0       48.32       42.57     19.18 o 
   0  12   0      102.62       88.36     15.51 o 
   1  12   0        1.68       12.49     12.49 o 
   2  12   0      226.69      198.95     23.12 o 
   3  12   0      137.29      115.12     13.51 o 
  -2  13   0       67.90       60.16     18.68 o 
  -1  13   0      404.27      349.14     34.74 o 
   0  13   0        3.87       21.09      9.69 o 
   1  13   0        5.64       11.24     12.41 o 
   0 -13   1       68.21       55.97     16.07 o 
   1 -13   1      220.19      184.91     27.11 o 
  -3 -12   1       94.91       87.67     13.32 o 
  -2 -12   1       92.07       86.03     15.67 o 
  -1 -12   1        9.22        2.13     17.64 o 
   0 -12   1      475.30      263.21    227.62 o 
   1 -12   1        8.59        7.35     16.46 o 
   2 -12   1       79.30       26.77     18.65 o 
   3 -12   1       73.52       67.68     17.37 o 
   4 -12   1      108.94       95.38     19.79 o 
  -4 -11   1       40.19       49.11     18.19 o 
  -3 -11   1       81.23       68.35     20.72 o 
  -2 -11   1       44.51       54.85     17.53 o 
  -1 -11   1      375.99      337.19     34.98 o 
   0 -11   1       67.30       48.80     15.77 o 
   1 -11   1       72.74       75.93     19.11 o 
   2 -11   1        0.36       30.11     13.62 o 
   3 -11   1      308.14      316.95     29.81 o 
   4 -11   1      411.03      320.49     29.11 o 
   5 -11   1      112.80      115.01     19.98 o 
  -5 -10   1      390.14      382.98     32.61 o 
  -4 -10   1       37.91       38.16     17.53 o 
  -3 -10   1       96.24      139.19     21.42 o 
  -2 -10   1       22.90        2.71     13.54 o 
  -1 -10   1      525.08      588.07     40.92 o 
   0 -10   1      930.26      590.71    429.48 o 
   1 -10   1        2.61       17.00     15.59 o 
   2 -10   1      186.85      189.16     20.63 o 
   3 -10   1      156.73      134.74     18.89 o 
   4 -10   1      168.71      188.80     21.46 o 
   5 -10   1      455.39      338.38     29.73 o 
   6 -10   1       27.94       14.14     19.06 o 
  -6  -9   1      154.90      135.94     24.74 o 
  -5  -9   1       25.39       39.74     14.67 o 
  -4  -9   1      254.39      246.47     25.14 o 
  -3  -9   1        7.62       15.21     12.03 o 
  -2  -9   1      190.33      191.43     23.31 o 
  -1  -9   1     1480.37     1558.78     59.29 o 
   0  -9   1      240.03      242.70     19.77 o 
   1  -9   1      832.94      858.09     38.76 o 
   2  -9   1        2.03       12.33     10.78 o 
   3  -9   1       46.03       64.79     14.47 o 
   4  -9   1       17.17       24.71     15.74 o 
   5  -9   1       67.73       56.26     18.24 o 
   6  -9   1       12.49       23.71     14.22 o 
   7  -9   1        0.19        8.07     13.61 o 
  -7  -8   1      123.67      125.36     22.29 o 
  -6  -8   1        2.06       38.82     13.89 o 
  -5  -8   1      182.65      229.70     24.65 o 
  -4  -8   1       41.40       46.69     14.84 o 
  -3  -8   1      474.63      513.15     29.83 o 
  -2  -8   1      747.04      603.72     12.69 o 
  -1  -8   1       12.13       12.56     10.57 o 
   0  -8   1       25.40       45.55     10.44 o 
   1  -8   1      174.97      184.26     18.19 o 
   2  -8   1     2351.65     2263.50     55.31 o 
   3  -8   1      964.00     1116.02     39.97 o 
   4  -8   1      333.58      288.39     25.66 o 
   5  -8   1        5.10       12.57     12.92 o 
   6  -8   1        8.33        0.00     14.04 o 
   7  -8   1       27.78       19.68     15.08 o 
  -7  -7   1       12.28        3.07     18.60 o 
  -6  -7   1      183.67      198.56     24.08 o 
  -5  -7   1      111.13      114.74     18.33 o 
  -4  -7   1       43.06       59.94     13.55 o 
  -3  -7   1      337.04      296.01     21.83 o 
  -2  -7   1     1755.53     1570.56     44.20 o 
  -1  -7   1     1896.76     1884.69     52.35 o 
   0  -7   1       49.73       60.00      9.92 o 
   1  -7   1        4.75       13.77      6.13 o 
   2  -7   1      248.97      233.10     17.79 o 
   3  -7   1     1594.11     1774.09     46.50 o 
   4  -7   1     1179.33     1278.41     43.39 o 
   5  -7   1       75.01       56.50     16.11 o 
   6  -7   1      236.39      239.20     26.02 o 
   7  -7   1        5.31       13.07     14.65 o 
   8  -7   1      135.74       89.11     20.07 o 
  -8  -6   1      177.04      179.51     23.66 o 
  -7  -6   1      226.19      222.93     28.77 o 
  -6  -6   1        5.50       25.97     14.19 o 
  -5  -6   1       40.28       62.80     13.49 o 
  -4  -6   1      122.20      123.55     14.80 o 
  -3  -6   1      465.21      494.22     25.30 o 
  -2  -6   1     1771.60     1821.35     43.30 o 
  -1  -6   1      240.23      220.01     16.97 o 
   0  -6   1      891.79     1126.85     44.64 o 
   1  -6   1      115.15      140.77     12.21 o 
   2  -6   1     4298.19     3890.88     54.74 o 
   3  -6   1      229.28      188.79     15.66 o 
   4  -6   1      325.68      273.92     20.21 o 
   5  -6   1        5.78       18.84     12.45 o 
   6  -6   1       21.60       44.57     10.42 o 
   7  -6   1      375.53      387.79     30.61 o 
   8  -6   1       20.02       21.61     21.61 o 
  -8  -5   1       10.31       16.29     14.75 o 
  -7  -5   1      368.46      325.61     31.79 o 
  -6  -5   1      650.03      628.08     35.97 o 
  -5  -5   1        0.48        2.25     10.72 o 
  -4  -5   1      420.06      436.08     23.10 o 
  -3  -5   1       42.00       70.50     10.21 o 
  -2  -5   1     1683.64     1746.08     38.20 o 
  -1  -5   1      277.97      338.75     19.04 o 
   0  -5   1       10.97       61.19     14.60 o 
   1  -5   1     1540.49     1513.14     32.55 o 
   2  -5   1      768.03      759.68     24.29 o 
   3  -5   1     1773.46     1618.11     37.36 o 
   4  -5   1        2.52       29.08      8.45 o 
   5  -5   1      550.77      437.96     27.50 o 
   6  -5   1      505.33      563.80     31.64 o 
   7  -5   1       29.10       49.10     18.17 o 
   8  -5   1       10.94       25.42     16.42 o 
   9  -5   1        1.09       33.96     14.60 o 
  -8  -4   1       60.51       59.08     18.06 o 
  -7  -4   1      110.64      116.17     22.10 o 
  -6  -4   1      257.72      246.34     23.48 o 
  -5  -4   1       19.16       42.20     12.23 o 
  -4  -4   1      772.45      811.63     30.44 o 
  -3  -4   1     2319.87     2157.63     40.84 o 
  -2  -4   1     2334.65     2321.32     37.79 o 
  -1  -4   1      268.45      176.60     11.24 o 
   0  -4   1        5.01        5.86     12.29 o 
   1  -4   1      588.30      588.02     18.19 o 
   2  -4   1     4724.94     4749.38     51.13 o 
   3  -4   1     4456.91     4775.65     57.04 o 
   4  -4   1      762.02      691.78     26.55 o 
   5  -4   1      483.44      535.99     26.52 o 
   6  -4   1      104.36       99.47     17.50 o 
   7  -4   1     1532.53     1546.69     56.06 o 
   8  -4   1        0.32       17.25     17.25 o 
   9  -4   1        3.33        6.80     16.98 o 
  -9  -3   1       43.47       31.12     18.55 o 
  -8  -3   1      379.38      437.65     33.30 o 
  -7  -3   1       29.48       49.90     14.23 o 
  -6  -3   1        4.50       13.39     11.96 o 
  -5  -3   1      156.00      175.55     17.14 o 
  -4  -3   1     1466.06     1358.76     36.53 o 
  -3  -3   1     1292.94     1014.10     27.99 o 
  -2  -3   1      186.72      233.93     11.98 o 
  -1  -3   1     3224.16     3968.92     44.29 o 
   0  -3   1      201.46      250.04     16.77 o 
   1  -3   1    15078.60    14689.54     76.59 o 
   2  -3   1       67.42       82.15      6.97 o 
   3  -3   1     1689.57     1875.13     35.13 o 
   4  -3   1      740.63      802.93     26.88 o 
   5  -3   1      221.93      234.56     18.16 o 
   6  -3   1      573.44      552.29     31.06 o 
   7  -3   1        4.88       18.46     14.89 o 
   8  -3   1       56.35       65.71     17.90 o 
   9  -3   1       88.97       57.47     22.39 o 
  -9  -2   1        0.12       17.05     17.05 o 
  -8  -2   1       79.83      117.50     24.06 o 
  -7  -2   1      125.29      145.57     19.52 o 
  -6  -2   1       17.65       27.91     11.81 o 
  -5  -2   1     1335.26     1371.64     39.85 o 
  -4  -2   1      213.95      151.83     13.78 o 
  -3  -2   1     6946.80     5631.72     57.49 o 
  -2  -2   1      150.79      121.68      8.62 o 
  -1  -2   1     4893.96     5786.11     46.54 o 
   0  -2   1      470.43      502.52     12.58 o 
   1  -2   1     1777.63     1902.37     24.86 o 
   2  -2   1      811.97      851.52     19.46 o 
   3  -2   1      170.07      174.08     11.43 o 
   4  -2   1     1117.45     1091.19     29.50 o 
   5  -2   1     2056.10     2034.97     46.39 o 
   6  -2   1      103.01       93.43     17.92 o 
   7  -2   1        2.60       22.02     14.49 o 
   8  -2   1      178.06      185.79     25.46 o 
   9  -2   1        5.55       17.16     18.02 o 
  -9  -1   1      120.59       97.07     23.08 o 
  -8  -1   1        1.94       12.72     15.59 o 
  -7  -1   1        4.37       12.71     11.60 o 
  -6  -1   1       29.46       30.49     11.66 o 
  -5  -1   1      102.05       65.68     12.67 o 
  -4  -1   1     2547.59     2705.11     44.66 o 
  -3  -1   1      480.17      537.37     18.28 o 
  -2  -1   1      313.73      368.15     12.83 o 
  -1  -1   1     4038.03     4949.06     38.28 o 
   0  -1   1      194.10      295.82      8.46 o 
   1  -1   1      826.43      817.53     17.52 o 
   2  -1   1      295.31      260.24     10.39 o 
   3  -1   1     1533.40     1602.59     30.10 o 
   4  -1   1      265.61      282.37     15.68 o 
   5  -1   1     1025.38      986.05     32.65 o 
   6  -1   1     1944.64     1957.29     53.82 o 
   7  -1   1       39.32       26.90     14.38 o 
   8  -1   1        0.63        1.66     16.10 o 
   9  -1   1        9.28        3.40     17.02 o 
  -9   0   1      111.86      124.26     22.69 o 
  -8   0   1       49.61       49.00     19.13 o 
  -7   0   1        0.89        8.35     14.48 o 
  -6   0   1        3.86       10.08      9.71 o 
  -5   0   1     2455.07     2223.17     49.69 o 
  -4   0   1      233.44      204.06     14.23 o 
  -3   0   1      154.91      172.58     10.67 o 
  -2   0   1        9.89        2.15      2.85 o 
  -1   0   1     2768.34     3240.31     27.97 o 
   0   0   1    23518.82    23240.46    602.79 o 
   1   0   1      585.54      611.33     16.08 o 
   2   0   1       42.10       53.97      7.73 o 
   3   0   1      709.48      634.59     18.65 o 
   4   0   1        3.43        0.67      5.68 o 
   5   0   1      513.88      437.64     21.86 o 
   6   0   1      202.62      253.46     20.19 o 
   7   0   1      189.69      182.21     21.34 o 
   8   0   1      174.39      188.67     23.82 o 
   9   0   1       73.09       74.44     22.42 o 
  -9   1   1      177.96      197.04     26.02 o 
  -8   1   1        9.04        9.94     16.57 o 
  -7   1   1       42.02       29.22     15.44 o 
  -6   1   1       42.32       54.28     13.78 o 
  -5   1   1      145.36      156.00     14.77 o 
  -4   1   1     5698.89     5221.52     59.57 o 
  -3   1   1      205.61      188.79     10.90 o 
  -2   1   1      174.82      150.57      3.90 o 
  -1   1   1       92.38       79.70      4.82 o 
   0   1   1       50.66     1039.59    739.94 o 
   1   1   1     4585.48     4354.54     17.31 o 
   2   1   1     1557.16     1734.41     25.46 o 
   3   1   1       40.69       55.92      6.96 o 
   4   1   1     3042.34     3275.70     46.89 o 
   5   1   1     1259.27     1043.43     32.01 o 
   6   1   1       65.19       41.60     12.11 o 
   7   1   1       40.06       40.64     14.07 o 
   8   1   1      140.35      124.81     22.65 o 
   9   1   1      154.37      161.20     25.75 o 
  -9   2   1        0.15       18.38     18.38 o 
  -8   2   1       54.81       36.28     19.60 o 
  -7   2   1       19.16       19.67     14.29 o 
  -6   2   1      249.88      234.83     22.03 o 
  -5   2   1      443.19      452.10     23.13 o 
  -4   2   1      337.01      296.95     17.19 o 
  -3   2   1       73.88       74.46      8.71 o 
  -2   2   1      486.53      608.42     16.18 o 
  -1   2   1     3832.75     4100.10     35.03 o 
   0   2   1     2479.32     2582.83     27.97 o 
   1   2   1     2598.64     3137.79     31.34 o 
   2   2   1       12.27       17.17      6.60 o 
   3   2   1      137.25       93.34      6.39 o 
   4   2   1     1713.09     1584.47     34.53 o 
   5   2   1     1114.60     1006.16     32.46 o 
   6   2   1      721.66      675.51     31.56 o 
   7   2   1       27.04       28.45     15.01 o 
   8   2   1       42.50        4.47     18.40 o 
   9   2   1      193.32      150.43     28.12 o 
  -9   3   1       98.46       92.75     21.32 o 
  -8   3   1      297.70      342.97     31.61 o 
  -7   3   1       85.93       97.77     17.99 o 
  -6   3   1     1852.64     1875.75     52.77 o 
  -5   3   1      384.64      354.95     21.61 o 
  -4   3   1        2.97        2.14      5.94 o 
  -3   3   1       49.29       26.66      5.72 o 
  -2   3   1      396.51      544.10     16.74 o 
  -1   3   1     4141.15     4423.67     41.38 o 
   0   3   1     1210.67     1250.05     18.07 o 
   1   3   1       24.80       13.95      7.55 o 
   2   3   1      901.29     1226.90     24.49 o 
   3   3   1     5855.06     5599.58     56.85 o 
   4   3   1      705.33      666.55     23.26 o 
   5   3   1      119.37      106.67     13.93 o 
   6   3   1      123.08      105.65     15.51 o 
   7   3   1      499.42      409.47     29.25 o 
   8   3   1      239.18      282.66     27.81 o 
   9   3   1        0.50       14.24     18.03 o 
  -9   4   1        0.22       13.59     15.49 o 
  -8   4   1        0.49       10.04     17.57 o 
  -7   4   1      351.75      377.89     30.23 o 
  -6   4   1       79.34       89.78     16.54 o 
  -5   4   1     2533.34     2535.31     56.18 o 
  -4   4   1      626.59      633.57     24.70 o 
  -3   4   1      693.55      655.60     21.76 o 
  -2   4   1      173.63      156.22     10.73 o 
  -1   4   1    10579.38     9268.99     65.76 o 
   0   4   1     3426.91     2874.14     39.71 o 
   1   4   1     7159.39     6941.00     57.28 o 
   2   4   1        4.78        9.01      3.86 o 
   3   4   1      539.13      553.09     20.47 o 
   4   4   1     3501.92     3711.40     55.47 o 
   5   4   1     1250.24     1190.95     37.91 o 
   6   4   1        2.83       20.82     11.70 o 
   7   4   1      209.57      211.86     22.96 o 
   8   4   1       45.09       61.09     18.65 o 
   9   4   1       51.22       54.14     16.40 o 
  -8   5   1       10.37       32.65     15.27 o 
  -7   5   1      206.77      240.35     25.15 o 
  -6   5   1      251.69      253.44     22.95 o 
  -5   5   1       73.16       47.32     13.82 o 
  -4   5   1       88.28       88.13     12.93 o 
  -3   5   1     2821.12     2712.17     47.61 o 
  -2   5   1     1758.27     1950.19     36.96 o 
  -1   5   1      408.80      584.74     19.71 o 
   0   5   1     1944.56     1867.50     85.10 o 
   1   5   1      679.11      671.21     20.28 o 
   2   5   1      144.58      144.03     11.27 o 
   3   5   1      412.19      374.32     18.26 o 
   4   5   1      288.30      252.97     17.73 o 
   5   5   1      201.55      156.39     18.68 o 
   6   5   1       82.49       92.87     17.77 o 
   7   5   1        4.45       36.54     14.37 o 
   8   5   1      235.13      297.19     27.36 o 
  -8   6   1        6.59        3.40     17.16 o 
  -7   6   1      368.74      341.74     31.89 o 
  -6   6   1      341.20      337.78     27.80 o 
  -5   6   1      128.55       64.42     18.45 o 
  -4   6   1      112.88      146.72     15.53 o 
  -3   6   1       59.44       19.23     10.79 o 
  -2   6   1     1281.32     1213.36     33.23 o 
  -1   6   1       63.87       32.85      7.53 o 
   0   6   1      127.77       62.99     54.27 o 
   1   6   1        1.72        5.62      6.23 o 
   2   6   1     5809.43     5897.99     11.22 o 
   3   6   1      179.99      193.88     15.43 o 
   4   6   1       36.11        3.88     10.48 o 
   5   6   1       58.37       91.46     13.91 o 
   6   6   1      538.48      617.79     34.99 o 
   7   6   1       63.42      102.92     19.66 o 
   8   6   1        2.81        8.06     15.66 o 
  -8   7   1       22.89       17.31     20.22 o 
  -7   7   1       22.62       30.36     20.31 o 
  -6   7   1      183.49      255.81     23.22 o 
  -5   7   1       48.80       56.95     13.09 o 
  -4   7   1     1044.24     1264.95     42.66 o 
  -3   7   1      317.94      321.70     19.76 o 
  -2   7   1     3498.81     3587.12     57.65 o 
  -1   7   1     1818.60     1746.57     41.37 o 
   0   7   1     1381.49     1430.15     28.63 o 
   1   7   1      273.69      259.14     17.37 o 
   2   7   1       41.28       45.17      9.52 o 
   3   7   1     2094.30     2207.89     52.43 o 
   4   7   1      919.77     1020.77     38.19 o 
   5   7   1       25.22       37.61     14.55 o 
   6   7   1      276.79      286.89     27.97 o 
   7   7   1      107.45      113.37     21.78 o 
   8   7   1        5.32       17.54     14.50 o 
  -7   8   1       42.96       24.23     18.18 o 
  -6   8   1       21.92       14.73     16.75 o 
  -5   8   1        3.14        5.78     14.16 o 
  -4   8   1       16.89       14.13     12.11 o 
  -3   8   1     2587.84     2659.95     60.99 o 
  -2   8   1     1040.03     1044.58     36.49 o 
  -1   8   1        2.63        1.01     10.26 o 
   0   8   1     1901.18     1919.59     36.67 o 
   1   8   1        0.77        7.69      8.98 o 
   2   8   1      229.63      263.70     19.92 o 
   3   8   1        6.11       29.61      9.81 o 
   4   8   1        0.48       15.38     12.53 o 
   5   8   1      653.19      665.27     37.76 o 
   6   8   1      103.82      144.64     20.41 o 
   7   8   1      188.05      193.81     25.25 o 
  -7   9   1      146.69      155.20     26.00 o 
  -6   9   1      229.55      229.72     28.96 o 
  -5   9   1      165.63      198.16     23.01 o 
  -4   9   1      102.26       81.22     17.84 o 
  -3   9   1      193.49      174.24     19.50 o 
  -2   9   1        2.15        9.54     12.20 o 
  -1   9   1      538.98      555.11     29.36 o 
   0   9   1      330.09      330.81     18.13 o 
   1   9   1     2411.97     2354.69     57.91 o 
   2   9   1      287.61      322.68     25.07 o 
   3   9   1       11.71       35.37     10.36 o 
   4   9   1       51.11       73.84     18.23 o 
   5   9   1       12.29       43.87     13.10 o 
   6   9   1      256.67      267.35     30.33 o 
   7   9   1       11.49       19.11     19.11 o 
  -6  10   1       63.38       58.02     21.26 o 
  -5  10   1      347.36      363.64     33.03 o 
  -4  10   1       13.31       11.26     14.21 o 
  -3  10   1      920.92     1041.10     44.76 o 
  -2  10   1      191.94      194.54     23.19 o 
  -1  10   1        0.20        1.47     12.61 o 
   0  10   1      171.96      178.19     15.65 o 
   1  10   1       65.71       70.61     15.04 o 
   2  10   1      964.89      954.63     42.35 o 
   3  10   1     1302.09     1365.48     53.50 o 
   4  10   1      276.50      285.23     28.56 o 
   5  10   1       24.81       38.12     18.99 o 
   6  10   1      190.77      204.56     28.73 o 
  -5  11   1        4.83        1.69     17.97 o 
  -4  11   1      417.35      425.50     34.16 o 
  -3  11   1      270.79      267.11     27.36 o 
  -2  11   1       37.26       60.58     17.20 o 
  -1  11   1      530.09      597.92     38.17 o 
   0  11   1      226.19      189.21     17.96 o 
   1  11   1      407.13      410.16     29.38 o 
   2  11   1       27.30       54.91     12.62 o 
   3  11   1        7.44       15.87     15.35 o 
   4  11   1      357.93      410.84     32.16 o 
   5  11   1        0.17       11.63     15.04 o 
  -4  12   1       46.19       54.05     19.23 o 
  -3  12   1       87.18       72.08     21.93 o 
  -2  12   1      464.81      430.16     32.66 o 
  -1  12   1      241.08      309.27     30.98 o 
   0  12   1      132.03      133.34     17.34 o 
   1  12   1       18.20       13.11     12.97 o 
   2  12   1      241.15      237.77     24.76 o 
   3  12   1      176.77      190.18     25.94 o 
   4  12   1      188.22      209.18     25.57 o 
  -3  13   1       33.60       28.89     17.63 o 
  -2  13   1      100.01       89.53     22.18 o 
  -1  13   1      248.89      278.16     26.85 o 
   0  13   1       43.68       43.95     12.75 o 
   1  13   1       49.18       26.67     13.27 o 
   2  13   1      480.64      372.06     30.65 o 
  -2 -12   2       11.97       10.55     15.49 o 
  -1 -12   2       42.87       37.15     16.82 o 
   0 -12   2      882.86      611.51    423.55 o 
   1 -12   2        0.07        9.17     13.97 o 
   2 -12   2        5.10        6.32     16.64 o 
   3 -12   2       52.68       43.46     18.28 o 
   4 -12   2      208.57      166.50     23.39 o 
  -4 -11   2      151.23       98.99     23.32 o 
  -3 -11   2       16.98        1.57     14.85 o 
  -2 -11   2        1.18        3.51     14.62 o 
  -1 -11   2       26.85       33.23     18.04 o 
   0 -11   2       98.25       59.02     17.34 o 
   1 -11   2      225.41      237.16     27.27 o 
   2 -11   2       43.54       28.25     17.66 o 
   3 -11   2       17.73       28.57     15.01 o 
   4 -11   2      171.54      163.01     25.83 o 
   5 -11   2      314.68      288.58     28.13 o 
  -5 -10   2      396.58      422.25     30.56 o 
  -4 -10   2       55.38       74.72     17.90 o 
  -3 -10   2       11.43        0.00     13.16 o 
  -2 -10   2        0.92       13.27     14.90 o 
  -1 -10   2      608.50      557.62     39.49 o 
   0 -10   2      384.93      225.81    222.14 o 
   1 -10   2       14.00        8.30     13.49 o 
   2 -10   2       14.73       16.75     16.23 o 
   3 -10   2       56.76        1.53     20.46 o 
   4 -10   2       31.11       47.08     18.64 o 
   5 -10   2      275.08      298.28     26.20 o 
   6 -10   2        4.21       14.13     15.16 o 
  -6  -9   2       44.91       39.69     17.28 o 
  -5  -9   2      323.16      316.57     29.60 o 
  -4  -9   2      219.59      215.11     22.34 o 
  -3  -9   2       24.96       24.79     15.09 o 
  -2  -9   2       79.58       84.36     17.08 o 
  -1  -9   2      676.89      723.43     43.03 o 
   0  -9   2      136.05      129.44     15.89 o 
   1  -9   2      782.90      882.02     41.06 o 
   2  -9   2       32.31       36.14     13.27 o 
   3  -9   2      524.88      515.33     34.38 o 
   4  -9   2        7.44        4.23     14.91 o 
   5  -9   2       12.07       36.35     14.41 o 
   6  -9   2        1.35        7.90     14.51 o 
   7  -9   2        0.50        4.85     14.39 o 
  -6  -8   2        5.94        3.17     15.57 o 
  -5  -8   2      156.72      173.14     21.56 o 
  -4  -8   2       46.79       54.58     14.27 o 
  -3  -8   2      823.00      759.89     37.16 o 
  -2  -8   2      243.83      286.24     23.90 o 
  -1  -8   2      451.93      465.76     33.46 o 
   0  -8   2      238.21      252.90     16.90 o 
   1  -8   2        2.11       17.41      8.80 o 
   2  -8   2      309.76      297.26     22.86 o 
   3  -8   2       51.06       37.37     14.37 o 
   4  -8   2     1684.61     1774.85     52.55 o 
   5  -8   2       69.54       72.35     18.21 o 
   6  -8   2        4.89       17.70     17.70 o 
   7  -8   2       19.77       13.13     16.70 o 
  -7  -7   2       58.14       39.74     19.50 o 
  -6  -7   2      134.25      157.02     22.46 o 
  -5  -7   2      138.48      112.69     22.44 o 
  -4  -7   2      101.86      106.81     15.65 o 
  -3  -7   2        2.30        4.30     10.28 o 
  -2  -7   2     2339.21     2478.59     58.09 o 
  -1  -7   2     2060.66     2297.71     62.10 o 
   0  -7   2       75.70       77.06     17.84 o 
   1  -7   2        3.76        8.42      8.42 o 
   2  -7   2      402.65      488.18     25.73 o 
   3  -7   2      889.23      797.31     32.24 o 
   4  -7   2      303.65      288.60     23.53 o 
   5  -7   2        0.60       11.62     12.85 o 
   6  -7   2      334.37      324.79     29.25 o 
   7  -7   2       10.81       31.00     15.58 o 
   8  -7   2      199.23      179.10     24.15 o 
  -7  -6   2      205.62      188.17     26.91 o 
  -6  -6   2      130.22      165.43     21.30 o 
  -5  -6   2       15.10       47.78     13.40 o 
  -4  -6   2        8.73        2.35     10.91 o 
  -3  -6   2       60.85       66.70     11.90 o 
  -2  -6   2      102.66       71.34     13.55 o 
  -1  -6   2      783.27      866.83     35.00 o 
   0  -6   2     2206.90     2087.89     58.51 o 
   1  -6   2     1072.51     1027.16     32.83 o 
   2  -6   2     4325.23     4577.80     62.34 o 
   3  -6   2      152.81      221.38     17.78 o 
   4  -6   2      202.41      226.35     18.73 o 
   5  -6   2        3.17       14.32     10.08 o 
   6  -6   2        1.02        5.65     13.28 o 
   7  -6   2      286.26      382.04     28.34 o 
   8  -6   2       36.53       39.07     18.52 o 
  -8  -5   2        1.38        9.82     15.47 o 
  -7  -5   2      583.64      673.08     38.72 o 
  -6  -5   2      343.07      394.00     30.11 o 
  -5  -5   2        3.64        9.68     12.10 o 
  -4  -5   2      666.63      651.30     29.77 o 
  -3  -5   2       65.61       77.17     12.49 o 
  -2  -5   2     1933.39     1634.85     40.48 o 
  -1  -5   2      509.49      543.15     25.59 o 
   0  -5   2      108.59      105.61     12.03 o 
   1  -5   2     1040.17      953.49     27.68 o 
   2  -5   2       11.17       13.26      6.40 o 
   3  -5   2     1921.89     1696.53     39.49 o 
   4  -5   2      305.35      228.57     18.91 o 
   5  -5   2      149.42      157.73     17.10 o 
   6  -5   2      265.43      269.37     24.79 o 
   7  -5   2      127.34      170.54     23.34 o 
   8  -5   2       50.12       60.94     18.01 o 
   9  -5   2       41.47       64.51     20.47 o 
  -8  -4   2       91.50      107.84     22.94 o 
  -7  -4   2       16.41       43.70     16.95 o 
  -6  -4   2       70.16       40.67     16.70 o 
  -5  -4   2        1.58        8.80     10.36 o 
  -4  -4   2       24.24       14.48     10.20 o 
  -3  -4   2     2784.54     2572.00     46.44 o 
  -2  -4   2     4248.64     3814.89     52.12 o 
  -1  -4   2       17.10       12.43      6.48 o 
   0  -4   2     2766.85     2658.55    156.82 o 
   1  -4   2     1863.15     2131.00     36.94 o 
   2  -4   2     2415.67     2321.75     38.30 o 
   3  -4   2     1554.55     1556.48     34.39 o 
   4  -4   2      364.29      314.90      6.17 o 
   5  -4   2      843.65      775.56     31.66 o 
   6  -4   2       65.40       57.98     13.81 o 
   7  -4   2      776.29      848.40     43.00 o 
   8  -4   2       28.53        5.10     16.57 o 
   9  -4   2        9.95        8.61     17.88 o 
  -8  -3   2       94.64       85.17     24.77 o 
  -7  -3   2       19.34       25.81     18.11 o 
  -6  -3   2      500.32      517.34     31.50 o 
  -5  -3   2        0.64       18.74      7.56 o 
  -4  -3   2      325.39      316.50     19.27 o 
  -3  -3   2       58.13       64.14      8.96 o 
  -2  -3   2     2485.56     2186.33     36.45 o 
  -1  -3   2     4571.15     4409.18     52.77 o 
   0  -3   2       16.61       25.48      4.32 o 
   1  -3   2     1129.77     1120.59     23.99 o 
   2  -3   2      159.07      159.51     10.21 o 
   3  -3   2     1940.05     2003.29     36.76 o 
   4  -3   2      823.46      905.98     28.67 o 
   5  -3   2       68.38       90.09     13.17 o 
   6  -3   2      352.42      388.94     26.68 o 
   7  -3   2       37.58       41.38     17.38 o 
   8  -3   2       23.15       24.67     18.18 o 
   9  -3   2       45.76       20.87     19.02 o 
  -9  -2   2       15.90       20.16     15.41 o 
  -8  -2   2      272.59      303.86     29.81 o 
  -7  -2   2       98.86      105.42     21.15 o 
  -6  -2   2       23.67       39.38     12.59 o 
  -5  -2   2      997.03      939.77     35.67 o 
  -4  -2   2      201.95      235.91     16.93 o 
  -3  -2   2     6643.46     6266.42     63.00 o 
  -2  -2   2      163.23      128.21      9.89 o 
  -1  -2   2     1111.18     1280.12     26.54 o 
   0  -2   2     1948.36     1723.51     81.31 o 
   1  -2   2    10458.00    10603.84     63.79 o 
   2  -2   2      209.45      249.28     11.05 o 
   3  -2   2        2.03       18.04      5.84 o 
   4  -2   2      260.48      335.99     16.44 o 
   5  -2   2     1083.31     1097.29     34.60 o 
   6  -2   2      762.21      777.17     34.51 o 
   7  -2   2      126.40      131.06     20.24 o 
   8  -2   2      206.49      185.49     26.93 o 
   9  -2   2        9.63       22.48     18.19 o 
  -9  -1   2       65.86       70.11     23.22 o 
  -8  -1   2        9.60       28.46     18.14 o 
  -7  -1   2      330.81      390.10     32.15 o 
  -6  -1   2        5.36       10.64     13.17 o 
  -5  -1   2       81.14       85.49     13.87 o 
  -4  -1   2     2737.74     2406.16     45.27 o 
  -3  -1   2      564.54      528.90     19.14 o 
  -2  -1   2      250.72      258.62     11.63 o 
  -1  -1   2     6183.62     6560.82     51.46 o 
   0  -1   2     3068.88     4064.28    149.63 o 
   1  -1   2    13974.29    13702.20      4.36 o 
   2  -1   2     9367.82     9307.99     59.99 o 
   3  -1   2      322.19      311.22     16.59 o 
   4  -1   2       18.40       14.41      5.83 o 
   5  -1   2     1254.82     1196.41     35.09 o 
   6  -1   2     1453.79     1404.78     45.26 o 
   7  -1   2        0.30        1.31     12.78 o 
   8  -1   2        3.38       16.04     16.04 o 
   9  -1   2       26.33       61.98     17.91 o 
  -9   0   2       41.63       41.86     21.41 o 
  -8   0   2       11.75       20.13     20.13 o 
  -7   0   2      136.89      150.98     23.14 o 
  -6   0   2       19.02       14.13     13.41 o 
  -5   0   2     1754.75     1660.93     43.55 o 
  -4   0   2       66.34       44.54      9.14 o 
  -3   0   2      408.89      373.98     16.07 o 
  -2   0   2     2633.40     2480.35     32.60 o 
  -1   0   2     1113.42     1398.71     22.34 o 
   0   0   2     9130.15     9922.30     82.19 o 
   1   0   2       85.56      102.32      8.78 o 
   2   0   2    25648.07    23439.02    386.87 o 
   3   0   2     1410.23     1541.03     28.56 o 
   4   0   2      130.98      116.33     10.82 o 
   5   0   2        2.29        0.00      9.03 o 
   6   0   2      453.78      458.42     25.86 o 
   7   0   2      243.44      234.74     23.33 o 
   8   0   2      282.92      341.11     28.33 o 
   9   0   2       71.58       89.10     21.37 o 
  -9   1   2      155.17      149.14     26.52 o 
  -8   1   2       30.42       26.98     22.20 o 
  -7   1   2      393.00      380.36     33.10 o 
  -6   1   2      104.78      133.95     16.04 o 
  -5   1   2      551.48      578.95     27.20 o 
  -4   1   2     4447.54     4298.76     56.13 o 
  -3   1   2      372.31      355.04     14.71 o 
  -2   1   2      754.18      837.59     18.86 o 
  -1   1   2      232.63      203.95     12.90 o 
   0   1   2       18.15       10.00     13.16 o 
   1   1   2     1784.98     1707.29     21.22 o 
   2   1   2    10246.32    11331.57     65.09 o 
   3   1   2     3735.56     3351.28     42.31 o 
   4   1   2     2749.56     2618.82     43.14 o 
   5   1   2     1733.82     1748.22     41.39 o 
   6   1   2      228.74      245.41     19.88 o 
   7   1   2        2.05        3.71     13.24 o 
   8   1   2      279.55      268.31     26.64 o 
   9   1   2       17.23       27.50     16.33 o 
  -9   2   2        0.02       15.92     18.19 o 
  -8   2   2      174.98      205.95     25.33 o 
  -7   2   2       52.51       58.06     17.68 o 
  -6   2   2        5.30        2.34     10.79 o 
  -5   2   2       68.48       61.37     12.24 o 
  -4   2   2       23.77       27.54      8.11 o 
  -3   2   2       67.74       53.18      6.22 o 
  -2   2   2     1466.14     1200.03     23.00 o 
  -1   2   2     4971.13     6441.77     46.76 o 
   0   2   2    10020.84    10867.49     88.93 o 
   1   2   2       30.91       53.16      4.96 o 
   2   2   2      609.62      486.09     14.60 o 
   3   2   2      435.23      670.42     20.04 o 
   4   2   2     2348.87     2464.95     21.74 o 
   5   2   2      758.99      744.83     27.82 o 
   6   2   2      371.93      328.80     22.74 o 
   7   2   2      182.06      147.39     18.69 o 
   8   2   2        7.76       10.36     14.32 o 
   9   2   2      180.14      169.02     24.19 o 
  -9   3   2       82.61      122.76     20.39 o 
  -8   3   2      150.49      210.13     26.85 o 
  -7   3   2      158.22      191.31     22.06 o 
  -6   3   2     1019.97      970.16     41.11 o 
  -5   3   2      210.55      218.55     17.63 o 
  -4   3   2        4.56        8.80      6.36 o 
  -3   3   2      154.29      205.93     12.62 o 
  -2   3   2      103.22       80.68      6.48 o 
  -1   3   2      150.80      156.93      8.50 o 
   0   3   2     7603.31     7640.07     47.95 o 
   1   3   2     3707.29     3342.25     35.94 o 
   2   3   2     5982.80     5495.31     50.81 o 
   3   3   2     1813.84     1783.42     32.75 o 
   4   3   2       95.25       55.27      6.22 o 
   5   3   2      250.05      231.75     17.17 o 
   6   3   2      148.82      157.71     18.00 o 
   7   3   2      658.20      721.77     35.98 o 
   8   3   2      111.84       78.62     18.72 o 
   9   3   2        0.27        6.46     13.37 o 
  -9   4   2        0.29       15.57     14.34 o 
  -8   4   2       39.24       30.85     22.86 o 
  -7   4   2      110.68      129.97     21.05 o 
  -6   4   2      564.68      517.04     31.92 o 
  -5   4   2     2016.35     1994.55     50.42 o 
  -4   4   2     1773.15     1726.35     41.48 o 
  -3   4   2      645.26      715.09     23.61 o 
  -2   4   2      140.38      109.88      9.92 o 
  -1   4   2    11763.91    11914.22     74.53 o 
   0   4   2     2799.49     2662.69     93.78 o 
   1   4   2     4417.74     5054.68     48.83 o 
   2   4   2      264.68      215.64     11.99 o 
   3   4   2     1353.67     1340.37     30.53 o 
   4   4   2     2518.25     2140.07     43.43 o 
   5   4   2      529.72      494.07     24.93 o 
   6   4   2       42.62       38.46     12.66 o 
   7   4   2      302.88      371.44     27.75 o 
   8   4   2        4.66       18.56     15.05 o 
   9   4   2       52.13       71.60     18.94 o 
  -8   5   2      153.96      151.54     24.04 o 
  -7   5   2      117.53      108.02     22.92 o 
  -6   5   2        6.33        8.04     11.68 o 
  -5   5   2      398.82      389.21     26.07 o 
  -4   5   2      757.47      726.58     29.34 o 
  -3   5   2     3149.84     3200.87     51.68 o 
  -2   5   2     1437.00     1349.36     29.99 o 
  -1   5   2      537.44      391.46     15.43 o 
   0   5   2     1677.75     2075.81     26.47 o 
   1   5   2     2303.50     2043.27     34.35 o 
   2   5   2       50.21       60.90      7.98 o 
   3   5   2      699.40      538.68      7.50 o 
   4   5   2      149.20      171.77     14.97 o 
   5   5   2      376.17      367.48     24.20 o 
   6   5   2      295.10      310.71     24.88 o 
   7   5   2       49.27       54.43     15.38 o 
   8   5   2      224.41      174.82     24.32 o 
   9   5   2       41.20       50.18     15.56 o 
  -8   6   2       35.17       76.09     17.68 o 
  -7   6   2      189.88      201.36     24.44 o 
  -6   6   2      227.91      248.15     26.08 o 
  -5   6   2      328.71      347.70     25.49 o 
  -4   6   2       31.20       27.68      9.86 o 
  -3   6   2       51.67       51.31     11.03 o 
  -2   6   2      283.19      334.18     17.81 o 
  -1   6   2       53.84       55.54      8.55 o 
   0   6   2      803.58      821.74     17.05 o 
   1   6   2      549.62      642.96     21.50 o 
   2   6   2     3013.62     2752.13     47.37 o 
   3   6   2      353.97      373.08     19.10 o 
   4   6   2      833.04      655.90      9.03 o 
   5   6   2     1224.12     1240.27     43.16 o 
   6   6   2      439.27      425.43     30.37 o 
   7   6   2        1.09        5.99     13.34 o 
   8   6   2       47.88       28.78     18.71 o 
  -8   7   2        0.30       19.14     19.14 o 
  -7   7   2       38.42       41.93     16.63 o 
  -6   7   2      225.23      197.37     25.70 o 
  -5   7   2      338.08      391.68     28.47 o 
  -4   7   2      895.05      805.09     34.49 o 
  -3   7   2      132.33      161.75     16.21 o 
  -2   7   2     3614.43     3487.15     56.55 o 
  -1   7   2     2571.04     2577.72     48.53 o 
   0   7   2      582.18      529.41     19.69 o 
   1   7   2      564.18      696.79     26.50 o 
   2   7   2        1.47        9.15      9.15 o 
   3   7   2     1351.74     1414.84     40.22 o 
   4   7   2      750.61      701.03     31.95 o 
   5   7   2      117.22      137.63     19.50 o 
   6   7   2      514.92      455.61     35.04 o 
   7   7   2       49.05       69.10     20.08 o 
   8   7   2       10.66       22.42     15.29 o 
  -7   8   2        0.87        0.00     18.52 o 
  -6   8   2       80.17      103.40     21.23 o 
  -5   8   2      197.31      256.25     24.50 o 
  -4   8   2      265.26      296.96     25.68 o 
  -3   8   2      681.23      673.94     33.11 o 
  -2   8   2       44.92       73.69     12.17 o 
  -1   8   2        2.81        1.86      8.98 o 
   0   8   2     5577.92     5583.70    161.49 o 
   1   8   2       45.03       48.15     10.77 o 
   2   8   2      240.07      243.81     20.40 o 
   3   8   2      146.34      129.08     17.74 o 
   4   8   2       65.09       40.95     14.78 o 
   5   8   2      783.60      900.80     41.36 o 
   6   8   2       27.03        6.07     17.18 o 
   7   8   2      290.87      279.63     27.91 o 
  -7   9   2      162.64      132.25     24.51 o 
  -6   9   2      132.79      158.85     25.69 o 
  -5   9   2       14.00        7.88     13.93 o 
  -4   9   2      534.57      618.06     34.33 o 
  -3   9   2       96.01      114.19     19.70 o 
  -2   9   2       71.05       79.45     15.35 o 
  -1   9   2       85.60      104.02     13.45 o 
   0   9   2      954.37      807.39    528.41 o 
   1   9   2     1813.34     1667.79     12.90 o 
   2   9   2        0.66       11.79     11.79 o 
   3   9   2      162.43      139.01     19.94 o 
   4   9   2      274.41      287.41     27.03 o 
   5   9   2       13.79       39.85     16.01 o 
   6   9   2       86.85       14.45     17.81 o 
   7   9   2       11.39       16.54     16.54 o 
  -6  10   2       61.63       44.95     18.58 o 
  -5  10   2      126.29      112.71     21.05 o 
  -4  10   2       24.13        6.24     17.25 o 
  -3  10   2     1473.52     1551.37     54.08 o 
  -2  10   2      226.87      216.68     23.51 o 
  -1  10   2       30.04        1.22     14.72 o 
   0  10   2        9.60        0.64      7.84 o 
   1  10   2       61.67       68.22     14.41 o 
   2  10   2      409.56      453.17     29.86 o 
   3  10   2     1225.30     1443.97     52.65 o 
   4  10   2       88.71      106.35     20.07 o 
   5  10   2      108.30      147.36     21.94 o 
   6  10   2       75.98       77.52     21.39 o 
  -5  11   2        0.38       17.10     17.96 o 
  -4  11   2       52.92       74.49     18.62 o 
  -3  11   2        1.13        0.00     15.54 o 
  -2  11   2      464.64      515.99     34.59 o 
  -1  11   2     1545.75     1517.55     53.48 o 
   0  11   2      191.74      202.75     18.19 o 
   1  11   2       24.73        1.29     14.28 o 
   2  11   2       57.56       28.88     16.29 o 
   3  11   2      296.41      350.09     30.73 o 
   4  11   2      353.04      368.29     35.68 o 
   5  11   2        1.06        6.77     14.67 o 
  -4  12   2      100.32       79.74     21.86 o 
  -3  12   2      105.79      103.68     22.92 o 
  -2  12   2      373.96      350.62     31.10 o 
  -1  12   2        1.00        1.57     13.91 o 
   0  12   2      219.91      233.58     21.36 o 
   1  12   2       68.98       46.07     16.83 o 
   2  12   2      184.61      167.94     24.63 o 
   3  12   2      138.86      129.74     27.02 o 
   4  12   2      258.30      292.34     29.61 o 
  -3  13   2       68.81       54.22     19.66 o 
  -2  13   2      117.28      129.27     21.40 o 
  -1  13   2      148.02      101.49     24.14 o 
   0  13   2      278.66      257.60     20.80 o 
   1  13   2      146.49      110.34     17.96 o 
   2  13   2      362.64      331.08     27.35 o 
   3  13   2        8.99        4.85     16.58 o 
  -1 -12   3       85.18       70.66     18.62 o 
   0 -12   3      635.21      335.60    251.65 o 
   1 -12   3        5.01       24.41     13.11 o 
   2 -12   3       34.04        5.22     13.78 o 
   3 -12   3        0.12        7.73     15.60 o 
  -3 -11   3        0.05       37.17     11.08 o 
  -2 -11   3        4.51       33.98     15.29 o 
  -1 -11   3       63.11       48.67     20.50 o 
   0 -11   3      338.45      326.98     23.38 o 
   1 -11   3      286.33      286.99     29.99 o 
   2 -11   3       71.55       56.81     19.97 o 
   3 -11   3        5.30        9.36     13.33 o 
   4 -11   3       45.99       49.37     16.26 o 
   5 -11   3      318.58      289.13     27.04 o 
  -4 -10   3       15.15        7.20     15.38 o 
  -3 -10   3       22.52       37.30     14.72 o 
  -2 -10   3       21.10       38.24     16.86 o 
  -1 -10   3      159.05      127.83     26.73 o 
   0 -10   3      125.90      123.09     16.51 o 
   1 -10   3      219.12      262.95     24.44 o 
   2 -10   3       39.19       53.27     15.99 o 
   3 -10   3       44.29       61.20     16.57 o 
   4 -10   3        5.21        3.09     15.61 o 
   5 -10   3      146.10      133.32     23.30 o 
   6 -10   3        0.56        4.68     14.31 o 
  -5  -9   3      263.56      260.03     25.61 o 
  -4  -9   3      286.94      282.29     28.59 o 
  -3  -9   3      116.47      115.70     20.22 o 
  -2  -9   3      114.79      125.39     22.36 o 
  -1  -9   3      420.57      469.69     35.42 o 
   0  -9   3      288.58      328.38     33.61 o 
   1  -9   3      337.64      264.98     27.63 o 
   2  -9   3       19.84       14.50     14.50 o 
   3  -9   3      911.36      900.51     42.88 o 
   4  -9   3        0.45       14.27     16.13 o 
   5  -9   3       33.75       34.05     17.60 o 
   6  -9   3        2.84        0.00     15.99 o 
   7  -9   3       12.99        0.00     16.90 o 
  -6  -8   3       26.34        9.39     18.09 o 
  -5  -8   3      186.69      244.86     25.88 o 
  -4  -8   3       15.35       28.00     14.07 o 
  -3  -8   3      461.55      451.66     31.06 o 
  -2  -8   3      126.06      104.69     20.27 o 
  -1  -8   3     1418.77     1504.11     57.37 o 
   0  -8   3      129.64      167.91     18.45 o 
   1  -8   3      642.43      683.13     37.37 o 
   2  -8   3        8.00       33.87     11.24 o 
   3  -8   3      141.61      115.45     17.20 o 
   4  -8   3     2377.38     2391.23     64.62 o 
   5  -8   3      203.08      178.59     22.82 o 
   6  -8   3        0.76        7.99     13.93 o 
   7  -8   3       46.81       24.74     18.67 o 
  -7  -7   3       60.07       34.47     18.26 o 
  -6  -7   3       17.08       44.39     16.73 o 
  -5  -7   3        6.69       11.38     14.67 o 
  -4  -7   3       60.75       60.03     16.46 o 
  -3  -7   3       84.94      138.32     16.88 o 
  -2  -7   3      887.64      936.08     38.61 o 
  -1  -7   3      488.34      514.22     32.52 o 
   0  -7   3      241.85      260.12     18.12 o 
   1  -7   3      867.19     1070.49     38.99 o 
   2  -7   3      467.25      418.52     25.08 o 
   3  -7   3      121.87      180.66     18.20 o 
   4  -7   3        5.69       16.83     12.87 o 
   5  -7   3      125.92      170.51     18.47 o 
   6  -7   3      289.78      251.65     25.36 o 
   7  -7   3        1.48       15.61     15.61 o 
   8  -7   3      192.13      171.05     25.39 o 
  -7  -6   3       68.07       46.96     19.30 o 
  -6  -6   3      342.77      405.78     30.07 o 
  -5  -6   3      123.21      112.11     19.20 o 
  -4  -6   3      125.44      169.05     18.59 o 
  -3  -6   3       12.55        9.85      9.51 o 
  -2  -6   3      121.80      114.13     14.18 o 
  -1  -6   3     1281.39     1281.68     45.56 o 
   0  -6   3     1764.94     1788.12     87.90 o 
   1  -6   3       34.63        6.95      9.59 o 
   2  -6   3     2263.05     2123.91     48.30 o 
   3  -6   3       89.29       68.61     12.48 o 
   4  -6   3      222.21      205.49     16.62 o 
   5  -6   3        7.40        9.90     12.55 o 
   6  -6   3       20.90       28.67     16.15 o 
   7  -6   3      137.10      136.78     24.45 o 
   8  -6   3        0.23       20.57     14.55 o 
  -7  -5   3      250.16      290.55     28.39 o 
  -6  -5   3       92.93       93.04     19.16 o 
  -5  -5   3       78.29       93.71     16.02 o 
  -4  -5   3      727.16      733.09     34.38 o 
  -3  -5   3       72.24       49.98     13.10 o 
  -2  -5   3     1824.46     1786.55     45.14 o 
  -1  -5   3       28.31       55.96     11.47 o 
   0  -5   3       64.51      112.92     19.96 o 
   1  -5   3        4.66        7.34      6.86 o 
   2  -5   3       44.35       37.84      8.91 o 
   3  -5   3     2258.72     2057.45     44.45 o 
   4  -5   3      802.38      816.16     31.45 o 
   5  -5   3       25.24       33.65     13.22 o 
   6  -5   3      388.77      451.01     28.63 o 
   7  -5   3      494.24      528.36     35.52 o 
   8  -5   3       94.78      121.09     22.03 o 
   9  -5   3       22.64       44.34     16.88 o 
  -8  -4   3       87.43       76.56     23.65 o 
  -7  -4   3       53.03       82.41     19.53 o 
  -6  -4   3       46.97      101.94     18.20 o 
  -5  -4   3        7.73        1.21     12.46 o 
  -4  -4   3        2.29        7.62      9.27 o 
  -3  -4   3     2269.58     2093.07     47.69 o 
  -2  -4   3      812.86      815.05     29.10 o 
  -1  -4   3      102.96       80.45     11.42 o 
   0  -4   3      531.61      516.78     17.41 o 
   1  -4   3      534.75      572.30     22.08 o 
   2  -4   3     5680.10     5898.78     62.18 o 
   3  -4   3      307.00      316.15     18.08 o 
   4  -4   3       63.12       54.40     11.11 o 
   5  -4   3     1680.22     1678.59     47.21 o 
   6  -4   3       44.80       75.17     16.58 o 
   7  -4   3      135.11      150.87     21.07 o 
   8  -4   3       64.08       95.95     20.79 o 
   9  -4   3       69.84       38.22     21.96 o 
  -8  -3   3       11.84       25.45     18.80 o 
  -7  -3   3      193.70      201.91     23.40 o 
  -6  -3   3      957.11      937.43     42.81 o 
  -5  -3   3      233.02      206.47     20.57 o 
  -4  -3   3       64.66       35.94     11.00 o 
  -3  -3   3     2117.44     2108.08     41.25 o 
  -2  -3   3      724.14      651.82     23.94 o 
  -1  -3   3     2410.75     2746.49     46.02 o 
   0  -3   3      784.33      851.94     58.01 o 
   1  -3   3     5074.90     5312.02     56.16 o 
   2  -3   3     1534.94     1622.69     30.50 o 
   3  -3   3     2088.49     2109.79     38.17 o 
   4  -3   3      677.70      554.92     23.20 o 
   5  -3   3        9.38        7.53     10.50 o 
   6  -3   3      249.01      247.42     22.67 o 
   7  -3   3      106.29      132.25     20.31 o 
   8  -3   3        7.45       39.68     13.41 o 
   9  -3   3       79.23       66.28     21.13 o 
  -8  -2   3      118.24      162.40     22.88 o 
  -7  -2   3        7.04       15.99     15.99 o 
  -6  -2   3      133.59      160.28     20.42 o 
  -5  -2   3     1188.39     1107.40     39.03 o 
  -4  -2   3        9.92        7.67      7.67 o 
  -3  -2   3     2833.36     2841.53     44.92 o 
  -2  -2   3      335.87      303.32     15.26 o 
  -1  -2   3      338.43      362.61     16.49 o 
   0  -2   3     2859.79     3446.94    258.36 o 
   1  -2   3      826.71      991.83     22.26 o 
   2  -2   3      234.80      261.40     12.48 o 
   3  -2   3     3161.74     3388.17     45.80 o 
   4  -2   3      182.17      145.62     12.53 o 
   5  -2   3      632.86      571.13     26.81 o 
   6  -2   3     1473.11     1447.06     46.24 o 
   7  -2   3      519.57      614.03     33.67 o 
   8  -2   3       84.50       77.93     21.09 o 
   9  -2   3        2.35        8.64     17.98 o 
  -8  -1   3       60.29       61.82     21.02 o 
  -7  -1   3      244.29      231.83     25.49 o 
  -6  -1   3       27.44       30.54     14.90 o 
  -5  -1   3       90.70      117.21     13.12 o 
  -4  -1   3     1575.17     1524.19     38.94 o 
  -3  -1   3       80.07       94.07      9.64 o 
  -2  -1   3     1356.52     1322.93     28.02 o 
  -1  -1   3      582.87      664.63     19.81 o 
   0  -1   3     4853.43     5429.04    217.85 o 
   1  -1   3     4424.96     4524.24     42.97 o 
   2  -1   3     4848.74     5590.25     48.94 o 
   3  -1   3        5.63       15.96      5.65 o 
   4  -1   3     1573.88     1675.02     36.17 o 
   5  -1   3      278.47      305.36     18.96 o 
   6  -1   3      245.10      286.35     22.60 o 
   7  -1   3       98.47      107.19     16.70 o 
   8  -1   3       63.92       73.42     18.25 o 
   9  -1   3       34.70       12.00     18.96 o 
  -9   0   3        0.19        3.56     16.84 o 
  -8   0   3       40.75       53.67     19.56 o 
  -7   0   3       87.02      109.55     20.41 o 
  -6   0   3       81.12       89.61     15.91 o 
  -5   0   3       92.59       86.40     14.17 o 
  -4   0   3      416.75      403.45     20.38 o 
  -3   0   3     1751.47     1564.84     33.02 o 
  -2   0   3     1780.08     1888.70     31.19 o 
  -1   0   3    14254.78    13274.46    330.29 o 
   0   0   3       55.94       61.04      9.04 o 
   1   0   3     1350.23     1157.03     20.20 o 
   2   0   3    12297.51    11411.84     67.25 o 
   3   0   3     3899.83     4107.69     46.53 o 
   4   0   3      463.40      529.83     20.28 o 
   5   0   3      106.47       90.34     12.22 o 
   6   0   3      145.31      183.96     18.34 o 
   7   0   3      155.34      147.63     20.49 o 
   8   0   3      280.76      280.39     28.10 o 
   9   0   3       85.02       56.29     20.60 o 
  -9   1   3       86.99       67.91     20.67 o 
  -8   1   3        5.38       13.84     17.12 o 
  -7   1   3       57.57       42.31     16.93 o 
  -6   1   3       40.28       25.72     14.22 o 
  -5   1   3      611.26      543.66     26.28 o 
  -4   1   3      287.37      207.34     15.57 o 
  -3   1   3       15.31       27.61      6.67 o 
  -2   1   3     5499.35     5183.99      4.99 o 
  -1   1   3    27084.81    20656.38    396.37 o 
   0   1   3       68.32       61.77      9.88 o 
   1   1   3        8.06       23.33      4.11 o 
   2   1   3     6757.57     6566.91     51.08 o 
   3   1   3     3185.08     3569.21     44.06 o 
   4   1   3       61.88       73.87      9.70 o 
   5   1   3     1507.52     1380.43     36.72 o 
   6   1   3      412.21      390.72     25.58 o 
   7   1   3        1.57        8.71     14.05 o 
   8   1   3      351.57      321.78     27.54 o 
   9   1   3        3.96       16.00     18.13 o 
  -9   2   3        7.42        8.84     18.30 o 
  -8   2   3      272.40      299.16     31.09 o 
  -7   2   3      219.25      227.90     25.60 o 
  -6   2   3      168.76      192.79     17.80 o 
  -5   2   3       51.95       62.42     10.80 o 
  -4   2   3     1676.39     1471.43     36.50 o 
  -3   2   3        3.91        3.95      4.91 o 
  -2   2   3     1419.75     1593.44     28.48 o 
  -1   2   3    18129.36    14933.81    336.89 o 
   0   2   3       44.63       50.45      6.19 o 
   1   2   3      501.70      358.68     11.95 o 
   2   2   3      192.04      243.00     14.03 o 
   3   2   3      285.43      193.16     11.36 o 
   4   2   3       91.54       67.37      8.56 o 
   5   2   3        2.34        0.82      7.89 o 
   6   2   3        1.32        7.16      9.88 o 
   7   2   3      647.57      667.36     35.05 o 
   8   2   3       51.48       63.83     17.87 o 
   9   2   3      108.47       96.26     22.51 o 
  -9   3   3       16.15       17.14     17.46 o 
  -8   3   3       89.19       75.97     21.76 o 
  -7   3   3      173.42      135.45     25.61 o 
  -6   3   3      894.35      902.30     40.11 o 
  -5   3   3      644.16      606.99     28.76 o 
  -4   3   3     1122.78      974.98     31.00 o 
  -3   3   3      104.63       57.25      8.38 o 
  -2   3   3       69.86       54.89      7.36 o 
  -1   3   3     2490.86     3153.26     38.90 o 
   0   3   3      410.26      400.86     17.15 o 
   1   3   3     4236.03     5241.49     47.16 o 
   2   3   3     4952.78     5949.51     53.29 o 
   3   3   3     1246.54     1169.25     26.82 o 
   4   3   3      181.41      228.67     14.69 o 
   5   3   3     1318.00     1245.93     36.97 o 
   6   3   3      191.67      127.96     17.13 o 
   7   3   3      211.81      175.93     23.65 o 
   8   3   3      141.70      126.03     22.71 o 
   9   3   3        4.24        3.10     15.84 o 
  -8   4   3        7.90       27.62     17.31 o 
  -7   4   3      116.18      142.69     24.49 o 
  -6   4   3      258.83      256.58     25.65 o 
  -5   4   3     1016.20     1035.99     39.11 o 
  -4   4   3      760.30      847.36     29.06 o 
  -3   4   3     2763.28     2538.67     43.58 o 
  -2   4   3      913.47     1082.50     25.38 o 
  -1   4   3     5553.28     5419.14     53.32 o 
   0   4   3     2262.42     2147.25     62.17 o 
   1   4   3       10.72        3.82      4.14 o 
   2   4   3     2404.73     2763.37     38.79 o 
   3   4   3     1903.17     1477.02      5.36 o 
   4   4   3      579.32      697.89     25.82 o 
   5   4   3       60.72       76.56     12.16 o 
   6   4   3       26.52       20.09     14.64 o 
   7   4   3      567.95      591.30     33.58 o 
   8   4   3       19.13        7.72     18.29 o 
   9   4   3       46.09       46.01     20.23 o 
  -8   5   3      184.18      169.93     25.32 o 
  -7   5   3       45.10       65.19     15.48 o 
  -6   5   3        8.82       10.95     14.60 o 
  -5   5   3      779.81      806.88     34.36 o 
  -4   5   3      625.81      579.85     26.23 o 
  -3   5   3     3241.34     2978.76     50.38 o 
  -2   5   3      406.37      519.15     19.08 o 
  -1   5   3      435.24      613.65     19.59 o 
   0   5   3     1263.80     1640.00     58.96 o 
   1   5   3     1990.23     2038.16     34.79 o 
   2   5   3      513.04      566.90     20.21 o 
   3   5   3     1277.07     1156.17     30.39 o 
   4   5   3       10.01        4.02      7.56 o 
   5   5   3      402.84      433.35     24.30 o 
   6   5   3      813.82      885.67     37.38 o 
   7   5   3        1.88        6.89     14.47 o 
   8   5   3      141.66      171.37     25.42 o 
   9   5   3        5.76        1.57     15.41 o 
  -8   6   3       36.60        8.64     19.74 o 
  -7   6   3      122.17      147.49     20.05 o 
  -6   6   3      120.68       56.07     20.46 o 
  -5   6   3      392.23      460.38     27.18 o 
  -4   6   3       95.78      114.63     13.94 o 
  -3   6   3      634.38      594.13      7.12 o 
  -2   6   3      358.02      435.03     19.91 o 
  -1   6   3      119.96      106.59     10.53 o 
   0   6   3     1278.47     1319.31     54.43 o 
   1   6   3     1747.40     1753.99     35.64 o 
   2   6   3     1046.69     1062.12     28.82 o 
   3   6   3     1720.23     1596.11     38.67 o 
   4   6   3     1941.52     1844.39     45.87 o 
   5   6   3     1420.68     1443.95     45.45 o 
   6   6   3       46.32       64.50     13.83 o 
   7   6   3       18.64        4.43     14.68 o 
   8   6   3       18.35       11.10     19.02 o 
  -8   7   3        1.37       15.39     16.48 o 
  -7   7   3      100.81      126.00     23.15 o 
  -6   7   3       67.20       53.44     17.82 o 
  -5   7   3      377.92      285.97     26.28 o 
  -4   7   3     1369.73     1416.84     44.32 o 
  -3   7   3        3.33        8.72      9.57 o 
  -2   7   3     1754.17     1859.70     43.34 o 
  -1   7   3        9.45       16.13      7.42 o 
   0   7   3      419.04      379.01     14.73 o 
   1   7   3     2323.36     2517.26     46.46 o 
   2   7   3      232.15      245.42     16.19 o 
   3   7   3      112.23      175.68     15.81 o 
   4   7   3      261.13      296.28     21.50 o 
   5   7   3      217.39      256.98     21.98 o 
   6   7   3      642.10      642.94     37.15 o 
   7   7   3       56.40      101.91     20.08 o 
   8   7   3        0.99        0.00     14.44 o 
  -7   8   3       44.05       40.93     17.14 o 
  -6   8   3      344.70      342.84     28.80 o 
  -5   8   3      711.85      610.42     37.01 o 
  -4   8   3      380.77      375.11     26.91 o 
  -3   8   3        9.81        0.00     10.96 o 
  -2   8   3       33.77       51.35     12.28 o 
  -1   8   3      406.75      389.94     21.82 o 
   0   8   3     4320.06     4563.14    132.42 o 
   1   8   3       75.23       60.01     13.42 o 
   2   8   3      768.97      825.69     31.76 o 
   3   8   3      188.12      201.92     18.48 o 
   4   8   3      209.27      219.41     20.40 o 
   5   8   3      945.03      901.21     18.27 o 
   6   8   3       11.77       12.07     15.69 o 
   7   8   3      251.68      271.34     27.73 o 
   8   8   3        0.95        6.11     15.30 o 
  -7   9   3       35.97       32.28     17.21 o 
  -6   9   3       36.04       62.03     21.43 o 
  -5   9   3      112.15       90.65     21.89 o 
  -4   9   3     1431.10     1508.75     53.05 o 
  -3   9   3       11.84       32.16     12.72 o 
  -2   9   3       81.72       73.26     15.62 o 
  -1   9   3      191.63      200.58     19.90 o 
   0   9   3      146.18      149.65     11.86 o 
   1   9   3      783.69      897.14     35.45 o 
   2   9   3      272.67      338.53     24.06 o 
   3   9   3      488.22      572.08     31.63 o 
   4   9   3      471.20      551.96     33.38 o 
   5   9   3      112.76      111.88     21.50 o 
   6   9   3       18.72       39.83     14.12 o 
   7   9   3       37.42       32.21     18.29 o 
  -6  10   3       25.26       35.73     19.32 o 
  -5  10   3       50.10       51.48     18.62 o 
  -4  10   3       41.47       45.30     17.46 o 
  -3  10   3     1191.36     1377.79     50.76 o 
  -2  10   3       46.55       39.50     17.09 o 
  -1  10   3      333.82      317.08     27.80 o 
   0  10   3      516.10      530.18     20.78 o 
   1  10   3       30.17       32.58     14.65 o 
   2  10   3        2.31       27.07     13.35 o 
   3  10   3      324.52      356.95     27.71 o 
   4  10   3       97.33      115.65     23.71 o 
   5  10   3      473.65      511.95     34.35 o 
   6  10   3        0.20        1.59     16.37 o 
  -5  11   3        0.12        1.65     16.01 o 
  -4  11   3        3.34        8.27     14.61 o 
  -3  11   3      103.79      102.69     20.33 o 
  -2  11   3      478.88      482.91     31.69 o 
  -1  11   3     2951.88     3194.47     75.39 o 
   0  11   3      111.12      102.79     12.97 o 
   1  11   3      255.04      311.98     26.70 o 
   2  11   3       10.50       14.67     14.67 o 
   3  11   3      454.10      504.74     36.08 o 
   4  11   3      116.74      138.38     21.40 o 
   5  11   3       46.59       36.72     21.05 o 
  -4  12   3       38.69       34.33     15.37 o 
  -3  12   3       48.74       23.79     17.76 o 
  -2  12   3      147.23      165.26     22.70 o 
  -1  12   3      229.37      173.72     27.92 o 
   0  12   3      290.36      322.35     25.59 o 
   1  12   3        0.02        1.54     14.46 o 
   2  12   3      181.39      184.79     25.16 o 
   3  12   3      210.29      237.78     28.47 o 
   4  12   3      264.58      233.74     30.15 o 
  -3  13   3      129.62      110.56     22.39 o 
  -2  13   3      100.71       99.54     22.19 o 
  -1  13   3       64.39       59.21     19.37 o 
   0  13   3      274.08      318.12     21.87 o 
   1  13   3       40.43       20.23     16.26 o 
   2  13   3      128.25      146.99     24.48 o 
   3  13   3       40.22       51.56     21.91 o 
   0 -12   4      199.25      172.42     19.19 o 
   1 -12   4       52.28       76.14     17.47 o 
   2 -12   4      207.60      204.26     25.89 o 
  -2 -11   4        0.84        5.42     10.71 o 
  -1 -11   4       17.73        9.64     12.50 o 
   0 -11   4      203.97      209.87     28.14 o 
   1 -11   4       78.41       74.77     20.79 o 
   2 -11   4        5.71       15.06     15.06 o 
   3 -11   4       39.36       59.14     14.79 o 
   4 -11   4       59.41       67.76     17.26 o 
  -4 -10   4       16.23        5.45     13.58 o 
  -3 -10   4       64.66       34.44     18.13 o 
  -2 -10   4      119.29      151.92     25.17 o 
  -1 -10   4       22.92       39.12     17.43 o 
   0 -10   4        1.40        7.36      9.07 o 
   1 -10   4      442.48      414.46     34.67 o 
   2 -10   4      109.34      138.68     20.96 o 
   3 -10   4       20.07       19.74     16.09 o 
   4 -10   4       28.41       37.25     18.07 o 
   5 -10   4       39.14       11.28     18.95 o 
  -5  -9   4      105.73       97.15     21.24 o 
  -4  -9   4      168.72      155.23     24.34 o 
  -3  -9   4        9.23       30.52     13.82 o 
  -2  -9   4      107.37      103.67     19.23 o 
  -1  -9   4       69.71       51.88     21.65 o 
   0  -9   4      208.66      208.53     19.02 o 
   1  -9   4      122.19      107.26     21.92 o 
   2  -9   4        1.67       17.05     12.40 o 
   3  -9   4      747.93      803.73     42.45 o 
   4  -9   4       32.10       12.36     16.93 o 
   5  -9   4      165.58      184.61     23.12 o 
   6  -9   4       18.93       21.19     14.54 o 
  -6  -8   4       55.59       35.55     18.89 o 
  -5  -8   4      132.03       88.42     22.69 o 
  -4  -8   4        2.48       26.16     11.84 o 
  -3  -8   4      272.85      251.84     25.28 o 
  -2  -8   4       15.59       34.17     15.53 o 
  -1  -8   4     1434.68     1308.03     54.86 o 
   0  -8   4      280.84      302.49     48.36 o 
   1  -8   4      268.20      196.56     26.41 o 
   2  -8   4        3.86        6.74      9.85 o 
   3  -8   4       89.03      118.12     17.37 o 
   4  -8   4     1464.44     1571.47     54.92 o 
   5  -8   4       54.75       65.24     18.93 o 
   6  -8   4      111.09      121.20     21.13 o 
   7  -8   4      156.28      152.25     23.41 o 
  -6  -7   4       11.31       20.80     16.67 o 
  -5  -7   4      114.63      116.48     20.65 o 
  -4  -7   4       22.38       18.89     14.82 o 
  -3  -7   4      404.66      376.01     27.17 o 
  -2  -7   4      104.25      162.54     21.02 o 
  -1  -7   4        1.16        6.07     10.78 o 
   0  -7   4     1016.78     1049.65     46.65 o 
   1  -7   4     2078.58     2235.95     60.54 o 
   2  -7   4      190.11      254.66     21.59 o 
   3  -7   4       67.65       62.89     15.59 o 
   4  -7   4      131.99      117.94     18.04 o 
   5  -7   4       91.22      115.70     18.49 o 
   6  -7   4      261.18      287.05     28.53 o 
   7  -7   4        6.50        9.98     14.72 o 
   8  -7   4      175.12      197.69     26.84 o 
  -7  -6   4       15.88        4.84     18.36 o 
  -6  -6   4      229.71      239.04     28.60 o 
  -5  -6   4       59.05       53.58     16.31 o 
  -4  -6   4       11.28        5.32      9.64 o 
  -3  -6   4       22.84       11.66     11.66 o 
  -2  -6   4      132.83      110.99      8.09 o 
  -1  -6   4      497.60      410.08     28.16 o 
   0  -6   4      328.88      331.53     18.54 o 
   1  -6   4      287.13      287.07     21.71 o 
   2  -6   4     2223.63     2351.83     55.19 o 
   3  -6   4       60.50       88.85     12.71 o 
   4  -6   4      287.50      371.76     24.69 o 
   5  -6   4       96.68      111.13     17.18 o 
   6  -6   4        0.54        2.89     13.21 o 
   7  -6   4       32.35        1.61     18.92 o 
   8  -6   4       27.21       32.71     18.01 o 
  -7  -5   4       17.36       14.16     18.83 o 
  -6  -5   4        4.67        8.93     16.34 o 
  -5  -5   4       92.24       93.74     19.98 o 
  -4  -5   4      604.10      596.54     32.76 o 
  -3  -5   4        0.09        7.83      8.17 o 
  -2  -5   4     1897.71     1884.52     48.59 o 
  -1  -5   4        8.61       36.43     11.30 o 
   0  -5   4      221.69      222.59     13.27 o 
   1  -5   4      118.11       98.36     13.42 o 
   2  -5   4       18.65       21.98      8.89 o 
   3  -5   4     1115.06     1044.97     34.60 o 
   4  -5   4      714.60      699.57     31.07 o 
   5  -5   4      178.65      150.84     19.45 o 
   6  -5   4      291.42      262.14     24.78 o 
   7  -5   4      401.49      349.21     32.31 o 
   8  -5   4       44.35       55.19     20.33 o 
  -8  -4   4       97.40       92.57     21.50 o 
  -7  -4   4       11.37        8.30     15.09 o 
  -6  -4   4       84.54       92.63     17.09 o 
  -5  -4   4      110.67      100.65     17.82 o 
  -4  -4   4        1.94        4.16      8.51 o 
  -3  -4   4      508.12      502.51     26.33 o 
  -2  -4   4       58.80       53.74     11.85 o 
  -1  -4   4      951.41     1093.05     37.37 o 
   0  -4   4     2819.57     2702.37    157.41 o 
   1  -4   4      810.48      847.47     28.89 o 
   2  -4   4        7.37        5.72      7.31 o 
   3  -4   4     1378.29     1298.32     34.74 o 
   4  -4   4      385.78      348.27     21.32 o 
   5  -4   4     1669.95     1816.44     49.61 o 
   6  -4   4       56.66       41.54     16.06 o 
   7  -4   4      101.11      160.46     22.23 o 
   8  -4   4       36.14       56.31     16.40 o 
   9  -4   4       85.53      111.92     21.23 o 
  -8  -3   4        2.91        3.24     15.94 o 
  -7  -3   4      326.13      421.14     35.42 o 
  -6  -3   4      297.95      351.59     29.79 o 
  -5  -3   4      123.24      113.55     18.09 o 
  -4  -3   4      215.77      214.01     18.58 o 
  -3  -3   4     1393.09     1310.26     37.47 o 
  -2  -3   4      287.57      270.55     17.02 o 
  -1  -3   4      361.24      340.02     19.74 o 
   0  -3   4      124.21      202.26     23.70 o 
   1  -3   4     4355.88     4557.35     58.82 o 
   2  -3   4      281.27      242.57     14.08 o 
   3  -3   4       27.09       31.13      8.41 o 
   4  -3   4      213.78      250.76     17.20 o 
   5  -3   4      121.78      101.30     14.37 o 
   6  -3   4      488.69      449.00     30.52 o 
   7  -3   4        0.72        8.77     17.91 o 
   8  -3   4        8.25        8.40     17.93 o 
   9  -3   4      137.75      114.13     20.81 o 
  -8  -2   4       28.91       72.97     19.96 o 
  -7  -2   4       64.27       53.98     19.01 o 
  -6  -2   4       17.19       43.63     14.67 o 
  -5  -2   4      820.38      786.01     36.09 o 
  -4  -2   4        1.66        0.17      9.09 o 
  -3  -2   4     1555.10     1503.29     37.63 o 
  -2  -2   4       54.42       39.97      9.79 o 
  -1  -2   4     2082.19     1981.60     41.99 o 
   0  -2   4     1805.45     2049.21     69.74 o 
   1  -2   4     1359.25     1467.10     31.04 o 
   2  -2   4     2380.35     2273.31     36.75 o 
   3  -2   4      365.10      257.51     14.68 o 
   4  -2   4       31.28       19.87      8.77 o 
   5  -2   4      215.78      221.33     17.16 o 
   6  -2   4     1255.88     1196.35     13.14 o 
   7  -2   4       40.32       19.92     17.23 o 
   8  -2   4        2.79       19.88     15.15 o 
   9  -2   4       25.50       10.59     18.40 o 
  -8  -1   4       34.64       35.13     17.39 o 
  -7  -1   4      228.11      220.04     26.82 o 
  -6  -1   4      272.72      288.46     25.26 o 
  -5  -1   4      216.91      213.98     20.26 o 
  -4  -1   4      906.81      844.29     30.00 o 
  -3  -1   4      122.60       85.47     10.84 o 
  -2  -1   4      869.60      927.91     26.74 o 
  -1  -1   4     3460.19     3948.57     52.55 o 
   0  -1   4     1086.88     1310.84     75.12 o 
   1  -1   4       62.90      106.09      8.57 o 
   2  -1   4     8827.23     8057.72     63.04 o 
   3  -1   4     5044.84     4672.49     52.29 o 
   4  -1   4      395.11      373.39     19.03 o 
   5  -1   4       95.35       54.21     10.88 o 
   6  -1   4       28.26       26.81     13.13 o 
   7  -1   4        5.24        8.23     13.78 o 
   8  -1   4      247.38      270.23     28.87 o 
   9  -1   4        8.72       12.10     17.87 o 
  -8   0   4       49.42       28.51     17.25 o 
  -7   0   4      113.40      167.46     22.45 o 
  -6   0   4       15.90       44.34     12.56 o 
  -5   0   4      609.03      663.90     30.84 o 
  -4   0   4     1140.50      930.14     31.19 o 
  -3   0   4     3384.88     3235.10     48.16 o 
  -2   0   4     2081.73     2099.30     36.94 o 
  -1   0   4     1686.87     2068.89     37.05 o 
   0   0   4        4.26        3.24      5.27 o 
   1   0   4     1091.14     1457.25     26.34 o 
   2   0   4     4356.83     4514.64     45.75 o 
   3   0   4      675.12      666.02     20.48 o 
   4   0   4     5443.33     5485.21     63.43 o 
   5   0   4       45.21       62.31     11.80 o 
   6   0   4      141.95      133.04     17.50 o 
   7   0   4      116.29      106.99     18.91 o 
   8   0   4       41.01       47.87     18.52 o 
   9   0   4       82.04       56.86     21.50 o 
  -8   1   4       15.97       10.42     19.58 o 
  -7   1   4       35.75       48.14     20.01 o 
  -6   1   4      298.84      347.05     28.86 o 
  -5   1   4       51.39       44.97     12.08 o 
  -4   1   4       66.63       68.98     11.06 o 
  -3   1   4        0.14        5.79      5.30 o 
  -2   1   4    12172.69    11517.28     81.28 o 
  -1   1   4     8799.60     9825.14     75.62 o 
   0   1   4       41.95       25.25      4.23 o 
   1   1   4     1081.82     1308.84     23.87 o 
   2   1   4     1873.95     2254.43     32.09 o 
   3   1   4      748.12      596.38     19.03 o 
   4   1   4     1589.73     1464.37     32.93 o 
   5   1   4     1960.30     2031.16     45.81 o 
   6   1   4      564.20      537.28     27.26 o 
   7   1   4        0.14        6.47     12.03 o 
   8   1   4      289.60      304.96     27.23 o 
   9   1   4        5.39       35.90     15.81 o 
  -8   2   4      121.06      144.00     24.77 o 
  -7   2   4      144.25      195.41     22.11 o 
  -6   2   4      460.67      370.99     29.06 o 
  -5   2   4       11.60       12.56      9.25 o 
  -4   2   4      421.84      423.66     21.26 o 
  -3   2   4      159.41       90.90      9.60 o 
  -2   2   4     3862.41     3747.57     46.71 o 
  -1   2   4     3806.06     4533.73     50.60 o 
   0   2   4      697.07      863.78     17.26 o 
   1   2   4     1351.65     1377.86     30.12 o 
   2   2   4      611.76      798.69     19.75 o 
   3   2   4     1509.53     1926.28     33.49 o 
   4   2   4      662.51      555.60     21.71 o 
   5   2   4      431.37      430.53     21.87 o 
   6   2   4      324.71      326.53     21.99 o 
   7   2   4     1335.14     1262.96     46.23 o 
   8   2   4      276.17      254.82     25.13 o 
   9   2   4      103.62      115.80     21.23 o 
  -8   3   4       49.27       67.05     19.48 o 
  -7   3   4       94.41       96.92     21.72 o 
  -6   3   4      530.36      598.97     31.53 o 
  -5   3   4      714.99      687.22     31.61 o 
  -4   3   4      565.57      643.32     25.63 o 
  -3   3   4       58.10       87.55     10.54 o 
  -2   3   4      136.84      126.15      9.88 o 
  -1   3   4      695.04      683.32     20.68 o 
   0   3   4     3095.96     3103.44     51.34 o 
   1   3   4     1749.60     1538.36     28.01 o 
   2   3   4      512.05      457.46     15.73 o 
   3   3   4     3955.04     3809.88     49.10 o 
   4   3   4       40.20       46.60      8.32 o 
   5   3   4      199.23      182.95     16.26 o 
   6   3   4        2.21        2.22     11.08 o 
   7   3   4       19.45       15.53     14.13 o 
   8   3   4      152.67      103.41     24.18 o 
   9   3   4       22.72       25.51     15.96 o 
  -8   4   4       28.54        8.75     19.56 o 
  -7   4   4      198.96      190.77     27.17 o 
  -6   4   4       11.97        2.75     13.56 o 
  -5   4   4       45.15       59.76     11.60 o 
  -4   4   4       38.09       11.52      9.51 o 
  -3   4   4     3447.76     3125.71     51.16 o 
  -2   4   4     1690.72     1655.67     43.40 o 
  -1   4   4     3930.34     4911.37     55.14 o 
   0   4   4     1286.21     1325.27     23.32 o 
   1   4   4     1578.89     1473.71     29.05 o 
   2   4   4     6511.77     6418.11     61.01 o 
   3   4   4     1190.40     1316.78     30.66 o 
   4   4   4      171.69      215.33     15.29 o 
   5   4   4      777.79      756.96     29.55 o 
   6   4   4       42.98       53.40     12.41 o 
   7   4   4      534.13      515.20     34.62 o 
   8   4   4      117.73      165.61     22.05 o 
   9   4   4        9.15        4.84     14.82 o 
  -8   5   4       83.68       90.70     25.08 o 
  -7   5   4       81.13       96.21     19.17 o 
  -6   5   4        1.00       38.21     10.60 o 
  -5   5   4      322.51      319.12     23.94 o 
  -4   5   4      354.58      355.06     22.36 o 
  -3   5   4      584.07      647.34     25.49 o 
  -2   5   4     1528.16     1308.29     31.31 o 
  -1   5   4     1952.09     2195.56     39.42 o 
   0   5   4     1102.48     1205.75     24.17 o 
   1   5   4     3509.79     3377.80     47.41 o 
   2   5   4      813.32      768.16     23.89 o 
   3   5   4     1642.98     1751.17     37.99 o 
   4   5   4       28.72        3.20      8.80 o 
   5   5   4       52.88       56.72     11.74 o 
   6   5   4     1159.27     1188.85     42.47 o 
   7   5   4        9.55       19.41     14.61 o 
   8   5   4       89.68       89.59     20.54 o 
   9   5   4       11.33       17.30     16.73 o 
  -8   6   4       72.48       43.17     19.84 o 
  -7   6   4       31.08       54.99     14.32 o 
  -6   6   4       44.01       50.27     15.30 o 
  -5   6   4      512.32      520.01     29.58 o 
  -4   6   4        1.97        3.11      9.50 o 
  -3   6   4      988.38     1004.65     32.65 o 
  -2   6   4      956.88      851.98     27.48 o 
  -1   6   4      459.84      493.64     20.80 o 
   0   6   4     4546.80     4963.67     51.01 o 
   1   6   4       43.66       50.91     10.41 o 
   2   6   4     1743.03     1661.50     36.29 o 
   3   6   4      647.63      753.16     27.30 o 
   4   6   4     1371.87     1441.54     40.84 o 
   5   6   4       75.91       85.94     13.74 o 
   6   6   4       77.03       58.44     16.62 o 
   7   6   4       47.87       56.76     17.33 o 
   8   6   4        0.04       18.92     12.72 o 
  -7   7   4      135.35      138.68     21.38 o 
  -6   7   4       10.19       29.58     15.33 o 
  -5   7   4       80.95       92.54     17.72 o 
  -4   7   4     1394.46     1376.80     45.15 o 
  -3   7   4      293.17      309.30      9.54 o 
  -2   7   4      218.52      233.57     16.32 o 
  -1   7   4      366.06      427.87     20.95 o 
   0   7   4     1300.80     1412.95     49.60 o 
   1   7   4     9397.61     9312.89     93.61 o 
   2   7   4      105.82      130.14     12.44 o 
   3   7   4        3.07       12.53      7.39 o 
   4   7   4      234.10      247.95     19.70 o 
   5   7   4       99.81       90.50     16.84 o 
   6   7   4      873.26      922.34     41.03 o 
   7   7   4      122.48      144.50     22.33 o 
   8   7   4        2.13       18.93     15.90 o 
  -7   8   4        5.56       10.24     16.09 o 
  -6   8   4      398.17      398.42     31.94 o 
  -5   8   4      458.63      538.27     34.38 o 
  -4   8   4      164.96      176.21     20.65 o 
  -3   8   4      201.94      194.93     19.49 o 
  -2   8   4      101.77       94.72     14.68 o 
  -1   8   4        2.40        4.79      7.93 o 
   0   8   4     3019.51     2941.23     78.10 o 
   1   8   4        6.45        9.36     11.09 o 
   2   8   4     2508.10     2657.62     54.59 o 
   3   8   4       38.97       28.88      9.56 o 
   4   8   4      303.52      333.26     24.41 o 
   5   8   4     1025.06     1147.61     44.60 o 
   6   8   4       55.17       41.24     18.23 o 
   7   8   4       84.28       70.69     13.69 o 
   8   8   4        0.04        1.55     15.48 o 
  -7   9   4        5.51       10.09     16.87 o 
  -6   9   4       19.84        1.69     15.94 o 
  -5   9   4      347.10      311.93     18.59 o 
  -4   9   4     2020.40     1823.92     17.40 o 
  -3   9   4        9.84       23.41     11.89 o 
  -2   9   4       68.61       75.74     14.33 o 
  -1   9   4      101.78      125.94     14.74 o 
   0   9   4       72.97      102.77     14.42 o 
   1   9   4        4.84        9.05     11.17 o 
   2   9   4       35.21       33.97     13.76 o 
   3   9   4      765.13      863.61     35.50 o 
   4   9   4      434.93      469.49     29.90 o 
   5   9   4      488.34      638.06     34.84 o 
   6   9   4       31.05       17.13     17.13 o 
   7   9   4        0.07        6.37     13.35 o 
  -6  10   4        4.97        8.39     14.11 o 
  -5  10   4      115.13      113.10     18.49 o 
  -4  10   4       38.61        7.73     15.65 o 
  -3  10   4      142.04      130.70     14.41 o 
  -2  10   4       24.37       35.48     15.09 o 
  -1  10   4     1362.87     1479.29     48.83 o 
   0  10   4      813.72      894.52     42.44 o 
   1  10   4        6.22       11.44     13.02 o 
   2  10   4      811.15      905.38     38.77 o 
   3  10   4        7.49       12.34     13.90 o 
   4  10   4      612.30      583.07     37.23 o 
   5  10   4      719.91      800.94     43.22 o 
   6  10   4       22.83       12.81     14.39 o 
  -5  11   4       41.50       75.57     16.67 o 
  -4  11   4        4.51       16.50     14.41 o 
  -3  11   4       31.83       11.18     17.12 o 
  -2  11   4      284.06      340.89     29.14 o 
  -1  11   4     1543.60     1680.94     56.56 o 
   0  11   4      572.06      587.69     23.44 o 
   1  11   4      771.67      815.76     40.09 o 
   2  11   4        1.72       17.35     14.05 o 
   3  11   4       10.99       15.20     15.73 o 
   4  11   4        3.80        9.57     14.71 o 
   5  11   4      212.44      177.82     17.27 o 
   6  11   4       16.10       35.25     16.47 o 
  -4  12   4        2.71        6.78     17.09 o 
  -3  12   4       90.91       85.98     19.94 o 
  -2  12   4        1.07       36.58     16.60 o 
  -1  12   4      531.77      608.16     38.19 o 
   0  12   4      303.81      368.98     20.56 o 
   1  12   4        3.93       13.58     17.43 o 
   2  12   4      146.02      130.19     21.00 o 
   3  12   4      231.60      221.11     28.96 o 
   4  12   4      346.59      291.36     30.24 o 
   5  12   4        0.80        9.83     14.39 o 
  -3  13   4      172.42      160.45     24.01 o 
  -2  13   4      131.37      114.82     21.48 o 
  -1  13   4      114.21      101.53     24.23 o 
   0  13   4      222.21      212.09     20.74 o 
   1  13   4        1.46        3.39     14.91 o 
   2  13   4        3.96        1.66     15.79 o 
   3  13   4      464.78      501.43     36.00 o 
  -2 -11   5      113.51       72.53     19.03 o 
  -1 -11   5       17.13        2.59     11.46 o 
   0 -11   5       42.76       37.92     13.91 o 
   1 -11   5        7.52        9.56     13.11 o 
   2 -11   5       43.47       40.84     18.85 o 
   3 -11   5      128.22      116.68     19.16 o 
  -3 -10   5       56.77       48.85     15.99 o 
  -2 -10   5      129.00      124.53     23.34 o 
  -1 -10   5      129.77      137.65     23.01 o 
   0 -10   5        6.82        2.46      7.18 o 
   1 -10   5      278.16      324.41     30.77 o 
   2 -10   5       86.45      117.79     18.87 o 
   3 -10   5        1.27       18.69     12.93 o 
   4 -10   5       90.54       82.66     21.17 o 
   5 -10   5        1.71       21.08     14.87 o 
  -4  -9   5       21.15        4.11     16.04 o 
  -3  -9   5        4.45       31.32     13.52 o 
  -2  -9   5      162.11      148.20     23.24 o 
  -1  -9   5        0.23        5.22     10.45 o 
   0  -9   5      136.57      149.87     15.63 o 
   1  -9   5      101.69      102.92     18.45 o 
   2  -9   5       14.13       19.76     14.07 o 
   3  -9   5      497.64      549.31     35.92 o 
   4  -9   5       63.20       75.48     19.99 o 
   5  -9   5      211.11      248.19     26.92 o 
   6  -9   5       10.86       39.13     16.43 o 
  -5  -8   5       20.94       41.20     10.50 o 
  -4  -8   5        2.66       15.92     14.89 o 
  -3  -8   5      283.37      250.02     27.02 o 
  -2  -8   5       33.02       34.86     17.50 o 
  -1  -8   5      517.66      533.85     38.00 o 
   0  -8   5      129.57      175.88     15.70 o 
   1  -8   5       18.05        3.32     14.63 o 
   2  -8   5      122.81      172.69     21.35 o 
   3  -8   5       26.53       62.89     16.46 o 
   4  -8   5      379.12      384.81     28.17 o 
   5  -8   5        0.24        3.24     16.01 o 
   6  -8   5      279.17      250.36     28.57 o 
   7  -8   5      260.18      223.92     28.23 o 
  -6  -7   5       65.37       65.10     18.24 o 
  -5  -7   5      278.72      233.12     30.59 o 
  -4  -7   5      179.21      216.93     26.59 o 
  -3  -7   5      352.10      404.81     30.88 o 
  -2  -7   5        3.03        2.43      9.90 o 
  -1  -7   5        0.38       10.86     10.86 o 
   0  -7   5     1158.98     1310.42     36.51 o 
   1  -7   5      814.07      907.31     40.37 o 
   2  -7   5       13.59       33.86      9.70 o 
   3  -7   5       98.33       98.69     17.98 o 
   4  -7   5       70.10       62.52     17.46 o 
   5  -7   5       23.96       20.75     16.71 o 
   6  -7   5      139.43      155.89     22.30 o 
   7  -7   5       41.26        5.14     21.39 o 
  -6  -6   5       67.62       89.67     20.53 o 
  -5  -6   5        0.77       11.42     16.24 o 
  -4  -6   5      162.28      140.27     22.21 o 
  -3  -6   5      274.95      267.31     24.93 o 
  -2  -6   5       27.41       13.43     12.61 o 
  -1  -6   5       95.58      116.94     18.58 o 
   0  -6   5        7.12       15.08      8.47 o 
   1  -6   5      142.61      139.65     18.70 o 
   2  -6   5     1106.18     1044.51     38.45 o 
   3  -6   5       93.93       82.58     14.45 o 
   4  -6   5      181.90      177.59     20.32 o 
   5  -6   5      183.61      210.01     24.02 o 
   6  -6   5        7.52       16.96     14.43 o 
   7  -6   5        1.92        0.00     13.93 o 
   8  -6   5       35.72       65.58     18.14 o 
  -7  -5   5        3.88       10.92     14.11 o 
  -6  -5   5        0.71        0.00     12.97 o 
  -5  -5   5      110.43      126.99     19.77 o 
  -4  -5   5      430.10      395.52     32.27 o 
  -3  -5   5       44.76       95.74     14.89 o 
  -2  -5   5     1489.78     1377.73     46.96 o 
  -1  -5   5        0.37       11.14      8.31 o 
   0  -5   5      170.02      218.13     14.34 o 
   1  -5   5     1402.77     1441.43     43.38 o 
   2  -5   5        0.91       12.44      8.19 o 
   3  -5   5      105.47      138.04     14.28 o 
   4  -5   5        3.14        3.08      9.75 o 
   5  -5   5      422.97      471.64     29.38 o 
   6  -5   5      497.01      542.94     34.16 o 
   7  -5   5      197.47      187.64     19.28 o 
   8  -5   5        8.84       17.49     12.64 o 
  -7  -4   5        0.40        1.58     13.43 o 
  -6  -4   5      123.41      126.49     22.98 o 
  -5  -4   5      520.38      647.58     35.72 o 
  -4  -4   5       17.75       31.82     11.05 o 
  -3  -4   5       55.32       59.72     14.03 o 
  -2  -4   5      515.95      444.77     25.61 o 
  -1  -4   5     1582.53     1414.46     44.93 o 
   0  -4   5     4616.56     4551.18    233.98 o 
   1  -4   5     1115.59     1202.29     36.44 o 
   2  -4   5       20.32        9.00      7.22 o 
   3  -4   5     1485.37     1547.18     40.17 o 
   4  -4   5      769.84      894.23     32.70 o 
   5  -4   5      365.75      295.76     24.46 o 
   6  -4   5        7.29        9.27     12.04 o 
   7  -4   5      136.20      119.73     22.41 o 
   8  -4   5        7.73       17.95     17.95 o 
   9  -4   5       67.60       28.18     20.98 o 
  -7  -3   5       44.56       32.52     22.62 o 
  -6  -3   5       60.57       80.99     20.41 o 
  -5  -3   5        1.86       26.82     14.10 o 
  -4  -3   5     1562.05     1424.54     46.78 o 
  -3  -3   5       15.02       17.54      9.26 o 
  -2  -3   5       16.55       11.89      8.80 o 
  -1  -3   5      330.08      338.05     20.80 o 
   0  -3   5      612.12      644.13     20.34 o 
   1  -3   5     2294.73     2243.05     46.06 o 
   2  -3   5        1.85        1.43      6.52 o 
   3  -3   5       88.82       33.51     10.10 o 
   4  -3   5      218.97      190.82     15.84 o 
   5  -3   5      814.69      789.68     33.67 o 
   6  -3   5      158.62      144.84     21.75 o 
   7  -3   5       48.14       47.00     17.19 o 
   8  -3   5       13.64       16.81     16.81 o 
   9  -3   5      124.97      126.55     26.59 o 
  -8  -2   5        1.24        1.70     16.13 o 
  -7  -2   5       37.76       40.97     18.21 o 
  -6  -2   5       18.23       18.20     15.32 o 
  -5  -2   5      259.35      281.60     25.65 o 
  -4  -2   5      419.20      425.45     26.14 o 
  -3  -2   5     2502.81     2367.39     50.52 o 
  -2  -2   5       12.97       28.66      7.53 o 
  -1  -2   5     1970.27     2243.28     48.23 o 
   0  -2   5     1448.99     1480.17     48.13 o 
   1  -2   5      538.52      602.10     22.38 o 
   2  -2   5     1272.05     1504.37     33.07 o 
   3  -2   5       80.85      126.97     12.12 o 
   4  -2   5       67.73       34.83      9.78 o 
   5  -2   5      955.72      971.21     35.87 o 
   6  -2   5      503.82      593.22     32.77 o 
   7  -2   5        1.83       10.21     13.30 o 
   8  -2   5       49.31       89.32     19.76 o 
   9  -2   5      142.66      178.80     24.99 o 
  -8  -1   5        1.23        3.60     19.30 o 
  -7  -1   5      223.93      183.60     27.31 o 
  -6  -1   5      101.94      134.24     21.09 o 
  -5  -1   5      199.91      202.48     21.57 o 
  -4  -1   5        8.98        3.02     10.40 o 
  -3  -1   5        7.25        2.43      7.13 o 
  -2  -1   5      414.12      330.76     18.70 o 
  -1  -1   5     3685.47     3769.51     56.42 o 
   0  -1   5     1318.41     1250.33     76.16 o 
   1  -1   5      295.92      207.22     13.02 o 
   2  -1   5     4963.31     5240.34     55.25 o 
   3  -1   5     5084.45     5228.29     58.30 o 
   4  -1   5       94.62      105.57     12.31 o 
   5  -1   5       72.30      131.10     13.73 o 
   6  -1   5       13.35        2.43     11.55 o 
   7  -1   5        3.39        9.85     13.71 o 
   8  -1   5      207.07      218.81     26.01 o 
   9  -1   5        3.53       15.84     19.01 o 
  -8   0   5       28.47       32.68     19.92 o 
  -7   0   5        9.54       13.54     17.25 o 
  -6   0   5       56.26       91.34     18.97 o 
  -5   0   5      610.71      506.84     30.28 o 
  -4   0   5      597.10      562.14     26.42 o 
  -3   0   5      282.49      295.10     17.44 o 
  -2   0   5     2173.23     2315.00     43.12 o 
  -1   0   5       71.61      102.22     10.45 o 
   0   0   5       86.70      115.13     10.24 o 
   1   0   5       32.89       15.92      4.96 o 
   2   0   5      634.99      598.85     18.58 o 
   3   0   5       37.91       32.42      6.32 o 
   4   0   5     9963.51     9063.14     84.93 o 
   5   0   5      196.37      177.56     15.81 o 
   6   0   5       22.97       31.51     11.55 o 
   7   0   5       24.53       21.82     15.24 o 
   8   0   5       11.79       25.43     14.29 o 
   9   0   5       71.34       49.30     21.67 o 
  -8   1   5       72.99       99.44     21.18 o 
  -7   1   5      143.94      159.56     24.86 o 
  -6   1   5      361.72      374.83     30.56 o 
  -5   1   5       17.09       33.47     12.88 o 
  -4   1   5       73.13       75.53     12.02 o 
  -3   1   5      364.86      228.69      6.08 o 
  -2   1   5     3522.90     3609.27      5.74 o 
  -1   1   5     2441.99     2208.00     41.22 o 
   0   1   5     1169.97     1546.19     24.80 o 
   1   1   5      115.50      148.88      9.90 o 
   2   1   5      843.52      792.85     21.00 o 
   3   1   5      231.21      222.74     12.93 o 
   4   1   5     1177.70     1240.53     32.26 o 
   5   1   5     1330.07     1149.38     36.66 o 
   6   1   5      226.36      291.46     22.68 o 
   7   1   5        0.44        2.55     12.18 o 
   8   1   5      380.50      434.69     31.44 o 
   9   1   5        1.91       31.33     14.75 o 
  -8   2   5       17.95       34.62     15.49 o 
  -7   2   5       36.72       60.43     21.33 o 
  -6   2   5      993.40     1021.00     45.30 o 
  -5   2   5       32.07       37.98     12.49 o 
  -4   2   5      636.04      646.49     28.72 o 
  -3   2   5      540.55      664.15     24.87 o 
  -2   2   5        2.27        0.66      7.50 o 
  -1   2   5      224.47      203.27     13.68 o 
   0   2   5      334.38      394.95     18.54 o 
   1   2   5     1997.18     1553.12     29.82 o 
   2   2   5     2774.20     2331.45     36.04 o 
   3   2   5     1263.04     1376.24     30.32 o 
   4   2   5      185.36      201.06     14.39 o 
   5   2   5      341.53      347.92     21.47 o 
   6   2   5      280.61      379.29     23.47 o 
   7   2   5     1226.48     1163.78     45.78 o 
   8   2   5       62.10       37.79     19.69 o 
   9   2   5      127.81      110.28     22.63 o 
  -8   3   5       16.68        3.59     20.38 o 
  -7   3   5       64.68       93.50     20.19 o 
  -6   3   5      279.18      266.89     26.90 o 
  -5   3   5      608.73      640.06     31.19 o 
  -4   3   5      462.24      368.13     21.82 o 
  -3   3   5      393.23      436.81     21.07 o 
  -2   3   5     4031.27     3927.55     54.15 o 
  -1   3   5      429.00      381.10     17.10 o 
   0   3   5       60.53       49.22      8.11 o 
   1   3   5      118.13      166.59     11.04 o 
   2   3   5      452.36      353.33     15.40 o 
   3   3   5     6864.01     6278.61     64.38 o 
   4   3   5       39.02       32.53      8.57 o 
   5   3   5       34.79       24.73      9.30 o 
   6   3   5        2.02        4.29     12.71 o 
   7   3   5      312.36      326.04     26.86 o 
   8   3   5      205.95      217.14     23.62 o 
   9   3   5        7.29       46.39     13.99 o 
  -8   4   5      119.19      108.72     23.55 o 
  -7   4   5      208.51      194.45     26.66 o 
  -6   4   5       11.00       31.93     13.11 o 
  -5   4   5       65.30       82.55     13.58 o 
  -4   4   5       32.43       29.96      9.87 o 
  -3   4   5     3219.49     3048.33     53.07 o 
  -2   4   5      972.90     1164.17     30.30 o 
  -1   4   5     3833.90     3891.54     53.74 o 
   0   4   5       48.77       53.91      6.48 o 
   1   4   5      303.36      394.19     17.07 o 
   2   4   5     6074.88     5952.60     61.59 o 
   3   4   5      289.90      302.00     16.04 o 
   4   4   5      188.19      173.97     13.84 o 
   5   4   5      688.65      700.91     28.77 o 
   6   4   5       21.85       11.28     11.96 o 
   7   4   5      507.43      551.17     33.51 o 
   8   4   5       95.91       48.62     18.40 o 
   9   4   5        6.67        3.18     17.16 o 
  -8   5   5       10.69        1.77     20.45 o 
  -7   5   5      257.86      224.40     28.12 o 
  -6   5   5       89.71       68.48     19.28 o 
  -5   5   5        3.95       37.54     12.75 o 
  -4   5   5       96.18      144.59     15.49 o 
  -3   5   5       18.44       14.72     10.09 o 
  -2   5   5     2030.91     2156.03     42.88 o 
  -1   5   5      912.41     1032.53     28.63 o 
   0   5   5      697.84      689.91     18.81 o 
   1   5   5     3989.15     3787.66     54.06 o 
   2   5   5       25.10       29.83      7.82 o 
   3   5   5     2004.18     1818.00     39.99 o 
   4   5   5      226.54      250.10     17.71 o 
   5   5   5       74.56       79.02     13.92 o 
   6   5   5     1034.52     1048.70     40.94 o 
   7   5   5        0.45       10.99     14.93 o 
   8   5   5       53.32       37.03     19.27 o 
   9   5   5        2.06       14.06     13.64 o 
  -8   6   5       70.01      103.34     20.66 o 
  -7   6   5        5.04        5.05     16.55 o 
  -6   6   5       27.12       46.21     15.10 o 
  -5   6   5      531.65      549.62     31.60 o 
  -4   6   5       65.57       60.25     12.92 o 
  -3   6   5     2027.80     1884.70     46.88 o 
  -2   6   5      683.19      718.11     26.51 o 
  -1   6   5      181.67      145.82     13.71 o 
   0   6   5      256.19      232.77     12.43 o 
   1   6   5        8.22       13.64      8.49 o 
   2   6   5     1438.71     1620.72     37.82 o 
   3   6   5       36.45       42.70     10.59 o 
   4   6   5       97.46       75.11     13.14 o 
   5   6   5       48.29       62.22     12.17 o 
   6   6   5      900.44      865.64     39.05 o 
   7   6   5      234.73      178.04     26.08 o 
   8   6   5       13.74        6.20     14.64 o 
  -7   7   5      117.51      122.93     24.46 o 
  -6   7   5      128.91      174.05     20.41 o 
  -5   7   5        0.72       17.02     13.03 o 
  -4   7   5      957.48      905.81     37.96 o 
  -3   7   5      374.91      408.43     23.86 o 
  -2   7   5       66.91       74.26     11.32 o 
  -1   7   5      465.21      478.38     23.42 o 
   0   7   5     3129.98     2971.79     61.49 o 
   1   7   5     2689.57     2812.48     54.46 o 
   2   7   5      241.19      304.70     18.70 o 
   3   7   5       25.04        6.32      8.92 o 
   4   7   5      824.33      805.56     33.66 o 
   5   7   5       45.19       70.66     14.47 o 
   6   7   5      312.51      362.90     27.21 o 
   7   7   5      206.07      171.76     23.04 o 
   8   7   5       26.79       32.91     15.62 o 
  -7   8   5       22.60       13.60     17.23 o 
  -6   8   5      232.11      186.10     25.06 o 
  -5   8   5       69.20       83.01     18.55 o 
  -4   8   5       23.32        9.34     14.72 o 
  -3   8   5      827.34      907.22     36.00 o 
  -2   8   5      293.95      333.52     22.18 o 
  -1   8   5       97.60       97.81     15.27 o 
   0   8   5     1260.88     1442.75     68.75 o 
   1   8   5     1022.03     1022.80     35.94 o 
   2   8   5     2205.91     2367.61     52.59 o 
   3   8   5       74.11       73.29     13.64 o 
   4   8   5      332.57      271.55     22.14 o 
   5   8   5      492.36      485.05     29.95 o 
   6   8   5       53.25       53.49     18.50 o 
   7   8   5       20.50       20.17     15.85 o 
   8   8   5        0.42       15.55     15.98 o 
  -6   9   5       64.81       35.22     21.10 o 
  -5   9   5      435.66      377.82     32.52 o 
  -4   9   5     1373.53     1515.12     54.39 o 
  -3   9   5      122.57      114.14     20.40 o 
  -2   9   5      198.07      211.57     19.08 o 
  -1   9   5       63.60       48.05     11.68 o 
   0   9   5      104.78      122.68     13.47 o 
   1   9   5       46.90       62.28     12.95 o 
   2   9   5        4.87        3.43     11.32 o 
   3   9   5      488.21      547.36     27.93 o 
   4   9   5       57.24       47.39     15.97 o 
   5   9   5      968.67      931.06     42.48 o 
   6   9   5      181.00      133.11     22.62 o 
   7   9   5       19.26       33.07     11.93 o 
  -6  10   5       32.09       13.26     18.81 o 
  -5  10   5      359.55      325.96     32.43 o 
  -4  10   5       31.00       15.82     17.06 o 
  -3  10   5       11.46        7.38     14.41 o 
  -2  10   5       48.49       68.66     16.59 o 
  -1  10   5     1920.30     1837.39     54.38 o 
   0  10   5      868.67      896.02     39.68 o 
   1  10   5      177.23      200.00     21.69 o 
   2  10   5      464.46      518.37     28.89 o 
   3  10   5       17.66       28.89     14.36 o 
   4  10   5      830.67      934.89     43.61 o 
   5  10   5      334.15      388.28     28.73 o 
   6  10   5        3.83        3.11     14.66 o 
  -5  11   5      263.90      307.09     26.39 o 
  -4  11   5      321.81      260.01     29.03 o 
  -3  11   5        3.40       11.17     14.72 o 
  -2  11   5       15.43        9.12     15.37 o 
  -1  11   5      371.19      374.95     28.96 o 
   0  11   5     1329.50     1426.85     66.33 o 
   1  11   5     1337.93     1614.74     57.10 o 
   2  11   5      112.81      126.21     17.92 o 
   3  11   5       14.59       30.40     14.04 o 
   4  11   5       16.89        0.00     18.52 o 
   5  11   5      381.40      337.40     31.13 o 
   6  11   5        1.30       31.45     14.58 o 
  -4  12   5        0.18        3.31     17.69 o 
  -3  12   5      294.60      315.44     30.92 o 
  -2  12   5        0.23       18.13     15.51 o 
  -1  12   5      604.16      662.01     37.55 o 
   0  12   5      198.90      198.98     24.93 o 
   1  12   5        3.64        5.01     17.09 o 
   2  12   5      271.28      303.84     28.86 o 
   3  12   5      171.57      139.37     22.16 o 
   4  12   5      489.45      441.32     34.86 o 
   5  12   5       40.84       28.57     17.80 o 
  -3  13   5      212.31      189.43     23.16 o 
  -2  13   5      229.97      234.58     27.66 o 
  -1  13   5      141.53      164.27     22.62 o 
   0  13   5      156.53      160.29     31.48 o 
   1  13   5        2.78       17.39     17.39 o 
   2  13   5      104.93      116.99     20.33 o 
   3  13   5      470.80      419.61     36.08 o 
   0  14   5      250.68      218.27     20.03 o 
   0 -11   6        2.49        2.82     18.17 o 
   1 -11   6       51.87       52.87     16.00 o 
   2 -11   6       41.74       58.01     13.92 o 
  -2 -10   6        2.08       17.06     13.04 o 
  -1 -10   6      171.16      162.94     25.89 o 
   0 -10   6        1.78        0.82      8.93 o 
   1 -10   6       90.32       64.13     20.51 o 
   2 -10   6       35.03       27.07     19.05 o 
   3 -10   6       55.06       48.37     18.22 o 
   4 -10   6       83.27       46.77     21.20 o 
  -4  -9   6        0.35        7.74     14.64 o 
  -3  -9   6       28.91        1.31     12.14 o 
  -2  -9   6       81.32       98.20     18.42 o 
  -1  -9   6        2.27       14.72     16.45 o 
   0  -9   6      103.65      131.75     15.48 o 
   1  -9   6       44.86       27.72     15.96 o 
   2  -9   6        0.51       32.98     11.43 o 
   3  -9   6      269.69      273.84     31.43 o 
   4  -9   6       29.54       26.63     18.55 o 
   5  -9   6      110.34      114.45     23.60 o 
   6  -9   6        1.63        1.70     13.35 o 
  -5  -8   6        3.84       12.41     14.87 o 
  -4  -8   6        0.26        1.37     12.55 o 
  -3  -8   6      255.25      357.12     27.77 o 
  -2  -8   6      144.08      109.58     23.57 o 
  -1  -8   6      319.57      292.76     31.75 o 
   0  -8   6       10.76        5.21     11.14 o 
   1  -8   6      341.98      312.59     28.15 o 
   2  -8   6      605.25      573.11     36.27 o 
   3  -8   6       67.17      115.80     18.08 o 
   4  -8   6       56.08       71.39     17.55 o 
   5  -8   6        8.46       14.69     15.18 o 
   6  -8   6      243.44      269.50     30.05 o 
   7  -8   6      177.64      153.24     24.07 o 
  -5  -7   6      231.57      253.27     26.84 o 
  -4  -7   6      123.32      128.11     21.21 o 
  -3  -7   6       66.60       38.06     16.02 o 
  -2  -7   6       72.55       90.42     16.99 o 
  -1  -7   6        2.13       13.27     11.67 o 
   0  -7   6       36.12       28.98     10.23 o 
   1  -7   6       68.97      108.29     19.75 o 
   2  -7   6      426.86      349.59     28.37 o 
   3  -7   6      702.53      744.18     38.83 o 
   4  -7   6        3.28        4.36     15.00 o 
   5  -7   6       27.44       43.61     14.13 o 
   6  -7   6       78.37      112.50     23.08 o 
   7  -7   6       45.22       44.37     19.77 o 
  -6  -6   6        1.32        1.53     13.51 o 
  -5  -6   6        9.62        7.17     14.66 o 
  -4  -6   6      271.34      220.56     27.67 o 
  -3  -6   6      518.82      491.20     32.43 o 
  -2  -6   6       13.67       10.95     10.95 o 
  -1  -6   6       25.61       33.20     10.90 o 
   0  -6   6       70.67       68.15     21.35 o 
   1  -6   6       34.00       30.79     12.19 o 
   2  -6   6      249.52      245.16     22.63 o 
   3  -6   6       47.33       38.74     15.09 o 
   4  -6   6      475.35      588.98     31.84 o 
   5  -6   6       90.64       62.34     17.46 o 
   6  -6   6      125.24       98.67     22.88 o 
   7  -6   6       19.69        5.01     17.48 o 
   8  -6   6       14.58        8.47     17.75 o 
  -6  -5   6        6.48        1.68     17.90 o 
  -5  -5   6        2.51        7.94     14.90 o 
  -4  -5   6      158.26      167.38     21.11 o 
  -3  -5   6       48.31       31.05     14.80 o 
  -2  -5   6      709.67      721.61     37.88 o 
  -1  -5   6        4.87        9.50     10.00 o 
   0  -5   6     1514.74     1611.47     37.38 o 
   1  -5   6     1328.46     1229.00     45.30 o 
   2  -5   6        0.55        5.45      9.57 o 
   3  -5   6      139.19      130.63     17.03 o 
   4  -5   6       23.35       28.45     11.97 o 
   5  -5   6      177.16      189.41     23.48 o 
   6  -5   6      620.26      682.94     39.23 o 
   7  -5   6      146.16      137.93     24.17 o 
   8  -5   6        8.26        3.39     17.83 o 
  -7  -4   6        0.34        3.08     13.08 o 
  -6  -4   6      141.71      168.06     22.56 o 
  -5  -4   6      165.93      140.33     22.91 o 
  -4  -4   6        2.91        1.16     11.84 o 
  -3  -4   6       15.17       17.18     10.64 o 
  -2  -4   6      197.42      242.13     20.55 o 
  -1  -4   6      434.22      416.78     26.53 o 
   0  -4   6      710.99      736.73     24.64 o 
   1  -4   6      477.97      439.90     25.99 o 
   2  -4   6      697.86      699.55     29.05 o 
   3  -4   6      544.49      491.43     25.95 o 
   4  -4   6       10.10       17.97      9.58 o 
   5  -4   6      280.77      254.70     25.22 o 
   6  -4   6      231.73      289.07     27.12 o 
   7  -4   6      219.35      233.65     28.50 o 
   8  -4   6        5.01        0.00     17.03 o 
   9  -4   6       71.27       82.76     21.00 o 
  -7  -3   6        3.17       11.43     15.24 o 
  -6  -3   6        6.21        3.09     14.40 o 
  -5  -3   6      219.68      311.98     26.44 o 
  -4  -3   6     1551.89     1544.82     50.38 o 
  -3  -3   6        3.83       10.01     10.01 o 
  -2  -3   6      266.72      306.93     21.08 o 
  -1  -3   6      819.42      816.50     34.90 o 
   0  -3   6      758.91      716.80     75.70 o 
   1  -3   6     2867.86     2840.56     57.27 o 
   2  -3   6        5.88        9.93      7.85 o 
   3  -3   6      303.04      352.01     19.34 o 
   4  -3   6       50.50       50.51     12.51 o 
   5  -3   6     1104.99     1086.37     40.95 o 
   6  -3   6       25.21       47.30     14.02 o 
   7  -3   6       59.96       67.89     18.94 o 
   8  -3   6       15.35        0.00     20.25 o 
   9  -3   6       55.06       39.53     20.10 o 
  -7  -2   6        7.87       21.19     15.64 o 
  -6  -2   6        2.08        1.60     14.20 o 
  -5  -2   6       40.79       11.08     17.59 o 
  -4  -2   6       92.76       96.98     16.79 o 
  -3  -2   6      343.35      302.77     21.19 o 
  -2  -2   6      241.95      203.73     18.08 o 
  -1  -2   6     1180.22     1216.88     39.32 o 
   0  -2   6      455.18      463.33     17.72 o 
   1  -2   6     2215.00     1984.25     45.39 o 
   2  -2   6       16.57        8.76      6.69 o 
   3  -2   6        2.06        3.71      5.80 o 
   4  -2   6      477.72      469.12     22.95 o 
   5  -2   6      279.25      247.37     13.49 o 
   6  -2   6       57.49       73.33     17.45 o 
   7  -2   6       33.89       12.19     16.45 o 
   8  -2   6       85.37       69.17     18.24 o 
   9  -2   6      158.12      202.80     28.63 o 
  -8  -1   6        0.08        5.37     16.11 o 
  -7  -1   6       93.23       97.62     21.43 o 
  -6  -1   6       42.52       49.35     17.48 o 
  -5  -1   6      403.54      338.90     28.53 o 
  -4  -1   6       37.56       28.99     13.48 o 
  -3  -1   6       54.28       53.59     12.04 o 
  -2  -1   6     1154.40     1329.09     38.83 o 
  -1  -1   6      551.51      515.36     23.96 o 
   0  -1   6     1800.51     2056.23     33.51 o 
   1  -1   6      584.14      594.02     23.95 o 
   2  -1   6      325.10      281.14     15.12 o 
   3  -1   6     1829.68     1684.39     37.38 o 
   4  -1   6      125.39       99.14     13.87 o 
   5  -1   6     1170.63     1099.81     37.24 o 
   6  -1   6      239.57      217.95     23.86 o 
   7  -1   6        8.92       35.79     14.59 o 
   8  -1   6       95.38      110.82     24.00 o 
   9  -1   6       29.70       45.17     21.26 o 
  -8   0   6        1.50       42.32     16.15 o 
  -7   0   6        2.67        8.53     16.71 o 
  -6   0   6      216.45      282.92     27.71 o 
  -5   0   6      756.70      884.80     39.53 o 
  -4   0   6       60.08       51.56     12.72 o 
  -3   0   6      104.09      109.28     12.65 o 
  -2   0   6      335.17      263.22     17.85 o 
  -1   0   6     7178.27     6841.02     79.84 o 
   0   0   6      287.21      232.50     12.09 o 
   1   0   6        3.93        1.34      4.98 o 
   2   0   6        4.50        8.45      3.67 o 
   3   0   6       29.64       31.43      7.90 o 
   4   0   6     6796.87     6741.63     75.92 o 
   5   0   6       39.86       26.26     12.43 o 
   6   0   6      449.79      512.77     29.88 o 
   7   0   6        4.69       21.41     12.43 o 
   8   0   6        0.89        1.68     16.13 o 
   9   0   6       81.91       73.01     22.46 o 
  -8   1   6       50.83       88.26     18.80 o 
  -7   1   6      162.91      177.69     29.03 o 
  -6   1   6       95.55      123.62     21.73 o 
  -5   1   6       75.39       81.54     16.64 o 
  -4   1   6       15.49        8.53      9.06 o 
  -3   1   6       47.50       29.34     10.29 o 
  -2   1   6      132.29      159.62     13.60 o 
  -1   1   6      534.28      557.25     30.22 o 
   0   1   6     4718.45     4594.82    114.80 o 
   1   1   6        2.07        9.80      6.05 o 
   2   1   6      631.30      688.43     21.54 o 
   3   1   6      913.33      760.15     25.46 o 
   4   1   6     1056.98      939.53     30.10 o 
   5   1   6      292.83      302.41     20.45 o 
   6   1   6      168.08      118.91     17.84 o 
   7   1   6        3.82        1.29     12.54 o 
   8   1   6      422.51      468.86     32.63 o 
   9   1   6        1.35       10.14     14.80 o 
  -8   2   6        0.42        7.36     14.89 o 
  -7   2   6        0.03       12.41     18.52 o 
  -6   2   6      909.19      852.94     44.78 o 
  -5   2   6       87.26       66.53     16.40 o 
  -4   2   6      679.16      581.03     27.81 o 
  -3   2   6      676.48      610.61     26.38 o 
  -2   2   6     1935.29     1982.47     42.98 o 
  -1   2   6      535.66      474.07     21.29 o 
   0   2   6      730.62      709.88     18.09 o 
   1   2   6       13.08       36.39      7.12 o 
   2   2   6     2625.81     2747.67     42.68 o 
   3   2   6     1032.86     1005.17     28.45 o 
   4   2   6      596.98      554.44     23.22 o 
   5   2   6       20.15        2.73     10.06 o 
   6   2   6       52.39       31.62     13.43 o 
   7   2   6      582.04      594.38     33.01 o 
   8   2   6       14.06        0.00     17.17 o 
   9   2   6      137.12      131.47     23.99 o 
  -8   3   6        3.70       18.46     18.46 o 
  -7   3   6       58.88       85.94     22.36 o 
  -6   3   6      173.23      232.13     23.19 o 
  -5   3   6      238.45      270.54     23.83 o 
  -4   3   6      241.20      291.67     21.39 o 
  -3   3   6     1095.74     1029.03     34.06 o 
  -2   3   6    11235.16    10522.12     94.75 o 
  -1   3   6       29.99       34.36      9.52 o 
   0   3   6       78.25      155.97     22.22 o 
   1   3   6     1776.12     1990.73     37.91 o 
   2   3   6     1340.65     1290.69     29.68 o 
   3   3   6     1440.74     1386.82     32.87 o 
   4   3   6       36.73       36.60      9.07 o 
   5   3   6       38.11       45.93     11.15 o 
   6   3   6       31.48       44.25     12.20 o 
   7   3   6      427.53      418.68     32.08 o 
   8   3   6       76.18      119.71     20.96 o 
   9   3   6        4.57        6.46     16.70 o 
  -8   4   6      134.75      111.39     23.91 o 
  -7   4   6       34.82       43.64     18.21 o 
  -6   4   6        4.81       10.41     17.09 o 
  -5   4   6        2.29        1.27     11.10 o 
  -4   4   6       33.13       36.83     11.53 o 
  -3   4   6     1161.24     1037.76     33.98 o 
  -2   4   6        6.88       13.96     10.47 o 
  -1   4   6     1591.86     1801.63     40.18 o 
   0   4   6      438.25      473.89     32.84 o 
   1   4   6     1934.48     1760.86     37.87 o 
   2   4   6      408.18      412.30     18.89 o 
   3   4   6        7.33       12.76      6.72 o 
   4   4   6      182.84      155.30     14.63 o 
   5   4   6      431.83      382.06     23.01 o 
   6   4   6       13.05       24.35     11.92 o 
   7   4   6      588.25      593.45     34.24 o 
   8   4   6       86.78       41.48     20.48 o 
   9   4   6        3.33        3.19     14.90 o 
  -8   5   6        1.35        3.40     16.51 o 
  -7   5   6      421.95      412.46     36.49 o 
  -6   5   6      151.79      131.21     24.11 o 
  -5   5   6       10.49        0.00     13.67 o 
  -4   5   6       43.70       65.95     11.95 o 
  -3   5   6      369.74      343.91     22.55 o 
  -2   5   6     1449.89     1393.46     37.39 o 
  -1   5   6     2094.44     2157.40     45.54 o 
   0   5   6        6.62       12.95      6.51 o 
   1   5   6     6877.87     6685.81     77.25 o 
   2   5   6     2129.62     2271.46     43.48 o 
   3   5   6     1837.29     1954.52     43.10 o 
   4   5   6     1163.77     1019.78     33.06 o 
   5   5   6       17.16       28.85      7.38 o 
   6   5   6      230.79      253.40     21.12 o 
   7   5   6       74.00       82.83     17.39 o 
   8   5   6       99.67       82.20     21.09 o 
   9   5   6       49.34       39.34     18.15 o 
  -7   6   6        9.16        5.11     18.26 o 
  -6   6   6      109.49      114.87     20.50 o 
  -5   6   6      203.95      199.92     23.69 o 
  -4   6   6       34.96       44.75     12.26 o 
  -3   6   6     2405.17     2558.95     56.29 o 
  -2   6   6      253.11      247.50     17.74 o 
  -1   6   6      235.63      263.98     18.67 o 
   0   6   6      149.40      188.78     19.32 o 
   1   6   6      865.79      823.04     29.62 o 
   2   6   6     6569.95     6197.26     77.07 o 
   3   6   6        4.38       16.44      8.30 o 
   4   6   6       33.48       25.95     10.91 o 
   5   6   6        9.20        0.00     10.58 o 
   6   6   6     1492.40     1409.24     48.51 o 
   7   6   6      153.73      175.50     23.02 o 
   8   6   6        0.07        3.18     15.42 o 
  -7   7   6      115.36      156.00     22.50 o 
  -6   7   6       18.22       11.55     16.32 o 
  -5   7   6        1.20       17.25     17.25 o 
  -4   7   6      529.76      573.85     31.73 o 
  -3   7   6       23.35        1.22     12.20 o 
  -2   7   6      440.06      483.63     25.44 o 
  -1   7   6       45.20       33.73     10.47 o 
   0   7   6      729.78      639.19     22.01 o 
   1   7   6      524.35      633.19     28.87 o 
   2   7   6     1477.01     1405.72     40.69 o 
   3   7   6     1460.23     1445.11     41.66 o 
   4   7   6     1157.07     1192.39     40.96 o 
   5   7   6      165.68      152.92     18.52 o 
   6   7   6       55.83       74.37     15.93 o 
   7   7   6      275.06      211.48     27.40 o 
   8   7   6       48.64       61.00     18.61 o 
  -7   8   6       87.47       78.20     21.08 o 
  -6   8   6        0.67       28.62     16.97 o 
  -5   8   6       91.56      109.79     20.63 o 
  -4   8   6      709.81      828.66     38.92 o 
  -3   8   6      557.35      529.20     31.86 o 
  -2   8   6      131.79      142.61     16.91 o 
  -1   8   6       17.31       36.11     12.76 o 
   0   8   6     1142.21     1201.84     31.75 o 
   1   8   6      624.27      618.38     30.53 o 
   2   8   6     1541.54     1834.26     50.03 o 
   3   8   6      202.16      199.92     18.85 o 
   4   8   6      804.98      845.14     37.00 o 
   5   8   6       79.67       88.09     16.30 o 
   6   8   6      106.83      144.89     18.50 o 
   7   8   6       16.34       21.61     14.30 o 
   8   8   6       20.28       24.70     15.52 o 
  -6   9   6      103.32       54.19     22.88 o 
  -5   9   6       41.53        9.79     20.45 o 
  -4   9   6      366.01      337.88     30.67 o 
  -3   9   6       54.70       47.19     15.37 o 
  -2   9   6      294.64      305.32     23.46 o 
  -1   9   6       23.61       32.11     13.43 o 
   0   9   6      612.56      657.37     26.15 o 
   1   9   6      149.51      185.04     20.93 o 
   2   9   6      111.89      108.72     17.79 o 
   3   9   6       91.67       75.74     13.81 o 
   4   9   6      352.59      306.24     26.26 o 
   5   9   6     1184.11     1182.45     46.20 o 
   6   9   6      285.83      335.60     27.16 o 
   7   9   6        8.54        7.79     17.37 o 
  -6  10   6      179.39      169.30     21.95 o 
  -5  10   6      133.09      133.75     23.98 o 
  -4  10   6        0.46        7.90     16.50 o 
  -3  10   6        8.75       11.76     15.69 o 
  -2  10   6      189.09      197.79     22.03 o 
  -1  10   6      857.69     1016.25     41.98 o 
   0  10   6      196.31      250.62     17.80 o 
   1  10   6     1506.18     1836.99     60.09 o 
   2  10   6       69.81       89.63     18.11 o 
   3  10   6        1.70        2.71     13.19 o 
   4  10   6      163.26      142.66     20.78 o 
   5  10   6       41.11       56.39     17.93 o 
   6  10   6      117.36       99.05     21.31 o 
   7  10   6      132.83      111.63     20.25 o 
  -5  11   6      728.64      616.00     37.52 o 
  -4  11   6      448.12      422.97     34.48 o 
  -3  11   6        0.78       22.62     13.92 o 
  -2  11   6       35.14       37.19     16.59 o 
  -1  11   6       46.50       67.25     14.70 o 
   0  11   6     1067.84     1058.02     35.16 o 
   1  11   6      769.32      786.28     45.04 o 
   2  11   6      106.91       81.02     21.38 o 
   3  11   6      139.76      163.80     23.17 o 
   4  11   6       44.66       31.20     16.87 o 
   5  11   6      179.83      157.46     16.83 o 
   6  11   6        7.90       17.00     12.37 o 
  -4  12   6       83.80       48.26     21.98 o 
  -3  12   6      409.85      374.33     30.78 o 
  -2  12   6       66.74      105.04     18.35 o 
  -1  12   6      672.27      670.61     37.43 o 
   0  12   6       54.89       52.07     15.20 o 
   1  12   6       12.78        3.30     15.01 o 
   2  12   6      326.31      374.84     29.92 o 
   3  12   6       14.65        0.00     17.82 o 
   4  12   6      567.70      562.48     34.81 o 
   5  12   6       75.12      102.73     18.51 o 
  -3  13   6      130.07      107.43     21.69 o 
  -2  13   6      345.56      318.07     28.22 o 
  -1  13   6       81.47       73.47     20.93 o 
   0  13   6      234.52      233.34     19.13 o 
   1  13   6       82.48      125.36     21.48 o 
   2  13   6       61.86       75.24     18.38 o 
   3  13   6      153.29      141.41     21.91 o 
  -1 -10   7      154.85      207.10     21.60 o 
   0 -10   7       21.23       35.02     11.54 o 
   1 -10   7       46.35       47.65     17.02 o 
   2 -10   7       11.71       30.82     13.15 o 
   3 -10   7       57.02       37.96     21.00 o 
   4 -10   7       64.37       59.48     18.61 o 
  -3  -9   7       19.23       27.53     14.23 o 
  -2  -9   7       56.58       17.04     19.43 o 
  -1  -9   7        7.92        5.20     11.21 o 
   0  -9   7       93.33       67.31     14.21 o 
   1  -9   7        6.26       18.55     14.02 o 
   2  -9   7       18.63       11.42     12.94 o 
   3  -9   7      227.30      215.09     27.02 o 
   4  -9   7        1.19       11.94     15.17 o 
   5  -9   7       28.00       16.60     16.60 o 
  -4  -8   7        1.51        9.59     12.30 o 
  -3  -8   7      118.92       95.67     19.48 o 
  -2  -8   7       82.11       60.29     21.37 o 
  -1  -8   7      145.09      175.82     24.22 o 
   0  -8   7       55.08       42.51     12.22 o 
   1  -8   7      373.73      434.41     36.16 o 
   2  -8   7      455.18      550.43     36.53 o 
   3  -8   7        3.06        4.96     16.54 o 
   4  -8   7       16.31       33.24     16.87 o 
   5  -8   7       26.13       15.14     17.23 o 
   6  -8   7       73.15       47.30     21.38 o 
  -5  -7   7       85.05       73.01     12.86 o 
  -4  -7   7        0.19        4.15     11.92 o 
  -3  -7   7       29.26       12.25     12.25 o 
  -2  -7   7      207.58      215.06     15.65 o 
  -1  -7   7      101.06       92.55     12.78 o 
   0  -7   7      135.90      126.26     15.45 o 
   1  -7   7        0.48        4.83     10.48 o 
   2  -7   7      738.40      765.04     41.19 o 
   3  -7   7      803.96      807.91     41.56 o 
   4  -7   7       18.03        9.30     13.78 o 
   5  -7   7       12.11       14.72     13.01 o 
   6  -7   7       88.06       79.95     24.22 o 
   7  -7   7       17.02       18.91     17.22 o 
  -5  -6   7        1.56        4.96     11.75 o 
  -4  -6   7      227.93      220.00     12.17 o 
  -3  -6   7      209.38      199.84     11.58 o 
  -2  -6   7      156.34      137.08      9.87 o 
  -1  -6   7        3.26       19.06     12.23 o 
   0  -6   7       21.62       11.69     18.63 o 
   1  -6   7        1.63        1.47     10.60 o 
   2  -6   7       47.13       80.51     14.53 o 
   3  -6   7       82.66       72.00     17.83 o 
   4  -6   7      202.66      201.00     24.49 o 
   5  -6   7        0.17        4.42     10.97 o 
   6  -6   7      181.82      202.62     26.71 o 
   7  -6   7       55.39       60.99     20.33 o 
  -6  -5   7        4.01       36.73     12.67 o 
  -5  -5   7        0.47       13.37     13.37 o 
  -4  -5   7      129.28      113.32     14.42 o 
  -3  -5   7      264.21      179.88     12.92 o 
  -2  -5   7      286.14      246.89      9.77 o 
  -1  -5   7       57.42       40.75      7.58 o 
   0  -5   7     1091.50      746.66    602.87 o 
   1  -5   7      618.97      647.44     34.74 o 
   2  -5   7       49.37       42.46     14.60 o 
   3  -5   7      142.03      132.85     18.03 o 
   4  -5   7        1.15        1.22     12.07 o 
   5  -5   7      156.88      196.30     22.09 o 
   6  -5   7      135.75       71.71     23.84 o 
   7  -5   7      157.92      186.82     25.34 o 
   8  -5   7       28.41       28.47     19.75 o 
  -6  -4   7       53.36        6.14     13.21 o 
  -5  -4   7       35.32        4.39     13.33 o 
  -4  -4   7       96.58       85.31     15.58 o 
  -3  -4   7      702.33      634.10     12.36 o 
  -2  -4   7      104.61      100.49     10.70 o 
  -1  -4   7      117.09      101.19     10.59 o 
   0  -4   7      128.16       79.75     54.28 o 
   1  -4   7     1133.96     1122.15     43.86 o 
   2  -4   7     1623.58     1523.56     46.68 o 
   3  -4   7       66.10      100.28     14.92 o 
   4  -4   7        2.37        3.47     10.58 o 
   5  -4   7       13.65       11.90     14.42 o 
   6  -4   7      555.83      543.38     35.66 o 
   7  -4   7       68.88       77.81     19.31 o 
   8  -4   7        2.89       23.35     13.35 o 
  -7  -3   7        5.91        6.30     14.22 o 
  -6  -3   7       14.20       16.22     16.22 o 
  -5  -3   7      204.68      173.63     15.06 o 
  -4  -3   7      856.91      764.51     12.07 o 
  -3  -3   7        6.27        6.41     10.36 o 
  -2  -3   7      293.62      212.86      7.84 o 
  -1  -3   7      339.36      355.26      6.40 o 
   0  -3   7      858.89      572.12    421.28 o 
   1  -3   7      246.12      232.92     20.57 o 
   2  -3   7      217.13      160.98     17.31 o 
   3  -3   7      557.04      443.98     24.12 o 
   4  -3   7       25.68       33.98     12.36 o 
   5  -3   7      302.70      314.51     24.30 o 
   6  -3   7        0.22        9.76     13.15 o 
   7  -3   7       91.12      103.89     22.68 o 
   8  -3   7        3.05       10.47     17.25 o 
   9  -3   7        4.96       18.99     18.99 o 
  -7  -2   7        0.00        3.64     16.58 o 
  -6  -2   7        2.95        9.46     14.27 o 
  -5  -2   7        3.50        4.18     14.45 o 
  -4  -2   7      215.74      209.85     11.41 o 
  -3  -2   7       54.68       50.57      6.97 o 
  -2  -2   7      434.22      306.55      9.23 o 
  -1  -2   7     1794.58     1524.52      9.31 o 
   0  -2   7      486.41      289.45    257.49 o 
   1  -2   7     1126.17     1184.46     37.80 o 
   2  -2   7       41.08       20.69      8.83 o 
   3  -2   7       43.61       38.35      9.14 o 
   4  -2   7      688.36      727.26     30.27 o 
   5  -2   7      278.01      308.92     23.17 o 
   6  -2   7        1.18        8.31     12.48 o 
   7  -2   7        4.65       15.89     15.89 o 
   8  -2   7       27.13       41.01     18.32 o 
   9  -2   7       95.63      109.72     24.63 o 
  -7  -1   7       16.85       14.54     20.06 o 
  -6  -1   7       19.29       22.12     16.23 o 
  -5  -1   7      439.66      452.63     32.23 o 
  -4  -1   7       70.19       61.03     16.20 o 
  -3  -1   7       14.98        8.86     10.37 o 
  -2  -1   7        5.96        1.00      9.99 o 
  -1  -1   7      884.10      981.75     36.16 o 
   0  -1   7     3376.16     2975.61     42.07 o 
   1  -1   7     2771.09     2572.28     53.19 o 
   2  -1   7      205.68      165.82     14.22 o 
   3  -1   7      257.89      230.06     16.87 o 
   4  -1   7      726.10      813.59     30.81 o 
   5  -1   7     2753.74     2592.99     61.74 o 
   6  -1   7        6.14       22.39     12.89 o 
   7  -1   7       45.68       50.07     15.84 o 
   8  -1   7       81.20       65.08     21.12 o 
   9  -1   7       21.67       31.20     19.00 o 
  -7   0   7        1.59       14.86     15.19 o 
  -6   0   7      242.49      309.06     28.48 o 
  -5   0   7      437.91      415.88     33.95 o 
  -4   0   7        6.12       29.54     12.41 o 
  -3   0   7       51.82       49.97     14.23 o 
  -2   0   7      389.69      374.48     22.16 o 
  -1   0   7     1441.41     1440.68     42.09 o 
   0   0   7      105.07      138.16     10.70 o 
   1   0   7      194.97      195.38     16.39 o 
   2   0   7      193.54      197.95     14.04 o 
   3   0   7      180.42      183.60     14.91 o 
   4   0   7     3423.59     3193.97     56.01 o 
   5   0   7        0.28        6.11      9.90 o 
   6   0   7      363.55      334.11     27.48 o 
   7   0   7       18.04       15.16     16.53 o 
   8   0   7       27.13       22.13     18.72 o 
   9   0   7       66.93       60.27     19.35 o 
  -7   1   7       65.87       45.04     24.42 o 
  -6   1   7        4.39        8.48     17.54 o 
  -5   1   7      443.98      449.77     33.02 o 
  -4   1   7      153.49      215.19     19.45 o 
  -3   1   7      722.65      736.01     32.48 o 
  -2   1   7      136.21      186.21     16.29 o 
  -1   1   7      321.76      397.08     22.41 o 
   0   1   7     2648.12     2427.95     36.06 o 
   1   1   7       76.25       47.61      8.88 o 
   2   1   7      202.58      224.51     14.41 o 
   3   1   7      462.91      447.17     20.84 o 
   4   1   7      198.75      262.10     18.68 o 
   5   1   7       59.28       40.48     14.14 o 
   6   1   7      448.32      385.10     28.26 o 
   7   1   7       39.74       23.00     17.95 o 
   8   1   7      237.98      253.61     26.48 o 
   9   1   7       32.45       51.29     16.27 o 
  -7   2   7        0.07       16.63     16.63 o 
  -6   2   7      465.62      530.07     37.65 o 
  -5   2   7       55.75       85.63     17.79 o 
  -4   2   7      592.31      588.12     31.74 o 
  -3   2   7      374.86      414.04     24.65 o 
  -2   2   7      164.44      173.64     16.36 o 
  -1   2   7      267.18      239.16     18.58 o 
   0   2   7      173.01      197.38     10.53 o 
   1   2   7       31.27       53.87      9.14 o 
   2   2   7     1050.71      918.75     27.19 o 
   3   2   7     2109.11     2048.22     42.20 o 
   4   2   7     1399.41     1390.58     39.22 o 
   5   2   7      117.63      106.21     13.95 o 
   6   2   7       19.91        3.60     12.24 o 
   7   2   7       57.60       56.47     17.18 o 
   8   2   7       85.79       89.09     21.74 o 
   9   2   7      121.98      101.97     22.50 o 
  -7   3   7       59.12       84.52     21.49 o 
  -6   3   7       75.30       83.12     20.04 o 
  -5   3   7       94.17       91.21     17.95 o 
  -4   3   7      274.23      240.63     20.69 o 
  -3   3   7      749.33      752.85     31.70 o 
  -2   3   7     6317.07     5878.42     77.50 o 
  -1   3   7       18.50       19.74      9.95 o 
   0   3   7       13.93       17.81     11.98 o 
   1   3   7       24.85        6.37      6.86 o 
   2   3   7      137.59      116.36     11.98 o 
   3   3   7     3090.50     2762.73     49.87 o 
   4   3   7      632.88      647.46     27.49 o 
   5   3   7      747.24      579.44     28.51 o 
   6   3   7      525.80      465.27     29.44 o 
   7   3   7      207.53      218.76     24.92 o 
   8   3   7       20.59       29.94     13.92 o 
   9   3   7       32.61       16.34     15.87 o 
  -7   4   7        5.81       34.51     16.73 o 
  -6   4   7       93.59       88.36     21.90 o 
  -5   4   7       70.84       38.98     17.55 o 
  -4   4   7      201.62      219.98     20.93 o 
  -3   4   7      141.36      195.73     17.44 o 
  -2   4   7      377.77      346.73     20.82 o 
  -1   4   7     3299.06     3497.77     61.43 o 
   0   4   7     1048.54     1038.34     24.06 o 
   1   4   7      168.51      198.02     15.59 o 
   2   4   7      897.28      819.15     27.93 o 
   3   4   7      781.31      785.18     27.55 o 
   4   4   7      311.16      297.30     19.07 o 
   5   4   7       88.10       96.89     15.98 o 
   6   4   7       66.17       74.73     14.21 o 
   7   4   7      571.70      579.68     35.79 o 
   8   4   7       88.79      105.23     21.39 o 
   9   4   7        7.93       15.91     16.22 o 
  -7   5   7      193.74      147.94     26.08 o 
  -6   5   7       29.97       53.72     19.43 o 
  -5   5   7       34.89       30.97     16.41 o 
  -4   5   7      117.93      119.15     15.99 o 
  -3   5   7      474.76      543.33     28.69 o 
  -2   5   7      582.99      604.13     27.33 o 
  -1   5   7      106.36      104.93     13.68 o 
   0   5   7        5.44        0.28      4.46 o 
   1   5   7     3794.60     3665.80     62.12 o 
   2   5   7      406.16      357.28     19.41 o 
   3   5   7      590.02      526.53     24.15 o 
   4   5   7      169.70      133.43     17.09 o 
   5   5   7       29.84       37.18     14.04 o 
   6   5   7        1.14        3.83     13.39 o 
   7   5   7      180.87      223.21     23.89 o 
   8   5   7      141.48      133.78     22.89 o 
   9   5   7       80.06       85.44     16.48 o 
  -7   6   7       55.31       74.93     21.34 o 
  -6   6   7       49.55       88.36     19.44 o 
  -5   6   7        3.15       15.05     15.05 o 
  -4   6   7        0.82        1.26     12.66 o 
  -3   6   7     2105.66     1968.54     54.06 o 
  -2   6   7      184.24      201.60     16.93 o 
  -1   6   7       90.18       74.58     14.38 o 
   0   6   7       52.78       48.64      8.40 o 
   1   6   7      977.61     1041.46     35.75 o 
   2   6   7     1603.21     2057.76     46.85 o 
   3   6   7      155.29      183.99     16.12 o 
   4   6   7       53.13       53.64     12.61 o 
   5   6   7      300.13      319.84     24.64 o 
   6   6   7     1033.08     1031.28     43.74 o 
   7   6   7       12.51       25.09     13.40 o 
   8   6   7       48.36       56.78     15.86 o 
  -7   7   7      210.14      166.27     29.05 o 
  -6   7   7        0.87        1.74     16.97 o 
  -5   7   7       37.21       33.28     17.45 o 
  -4   7   7       39.84       36.82     15.24 o 
  -3   7   7      184.50      156.48     20.40 o 
  -2   7   7     1294.95     1457.68     44.95 o 
  -1   7   7     1122.29     1198.42     42.13 o 
   0   7   7      133.65      139.68     16.72 o 
   1   7   7       13.39       34.87     10.25 o 
   2   7   7     3240.61     3449.22     66.11 o 
   3   7   7     1159.83     1332.94     40.99 o 
   4   7   7      133.46       95.77     15.59 o 
   5   7   7        3.53       18.78     10.75 o 
   6   7   7       52.35       86.00     17.33 o 
   7   7   7      197.27      174.09     21.08 o 
   8   7   7       28.48        1.51     16.57 o 
  -6   8   7       14.12        5.20     18.79 o 
  -5   8   7       92.52      127.90     20.51 o 
  -4   8   7     1372.77     1457.28     52.32 o 
  -3   8   7        2.40        2.51     13.24 o 
  -2   8   7       40.51       45.99     12.59 o 
  -1   8   7      139.45      236.67     21.95 o 
   0   8   7      987.45     1094.59     45.68 o 
   1   8   7      314.56      310.71     25.14 o 
   2   8   7      666.18      680.27     31.80 o 
   3   8   7      120.09      162.57     18.96 o 
   4   8   7      381.26      360.40     25.92 o 
   5   8   7        2.85       51.82     51.82 o 
   6   8   7      172.74      222.06     23.12 o 
   7   8   7       17.93        6.15     16.27 o 
   8   8   7       53.90       46.26     17.24 o 
  -6   9   7      182.85      200.56     26.44 o 
  -5   9   7        2.93        6.55     15.17 o 
  -4   9   7      312.33      278.95     29.13 o 
  -3   9   7      434.15      415.85     30.29 o 
  -2   9   7      233.41      220.40     22.21 o 
  -1   9   7       28.79       28.61     11.83 o 
   0   9   7     1345.07     1367.36     36.59 o 
   1   9   7       16.30       28.65     14.85 o 
   2   9   7       15.82       19.17     12.65 o 
   3   9   7       81.29       88.98     18.72 o 
   4   9   7      648.76      725.95     36.32 o 
   5   9   7     1070.84     1079.01     46.55 o 
   6   9   7       10.94        3.05     16.20 o 
   7   9   7       10.18        0.00     14.98 o 
  -5  10   7      142.30      107.29     22.62 o 
  -4  10   7       96.10       87.88     22.53 o 
  -3  10   7      312.51      337.35     28.32 o 
  -2  10   7      246.94      271.03     25.11 o 
  -1  10   7      171.57      170.45     20.86 o 
   0  10   7       45.57       54.22     15.81 o 
   1  10   7     2776.55     2981.92     77.77 o 
   2  10   7      143.90      153.16     21.21 o 
   3  10   7        6.21       10.08     12.72 o 
   4  10   7       45.31       44.68     16.17 o 
   5  10   7       41.41       40.24     16.51 o 
   6  10   7      156.54      129.87     16.03 o 
   7  10   7      157.93      131.41     20.41 o 
  -5  11   7      553.58      447.15     34.81 o 
  -4  11   7      285.47      273.92     31.27 o 
  -3  11   7        2.03       14.88     13.69 o 
  -2  11   7      119.68      127.57     20.63 o 
  -1  11   7        6.94        6.54     15.42 o 
   0  11   7      146.47      153.10     16.90 o 
   1  11   7      191.42      169.82     25.29 o 
   2  11   7       51.01       75.57     18.66 o 
   3  11   7      829.42      855.82     42.59 o 
   4  11   7       18.05        0.00     14.01 o 
   5  11   7       69.49       51.75     18.50 o 
   6  11   7        4.78       22.62     13.10 o 
  -4  12   7       36.03       49.86     16.37 o 
  -3  12   7      622.08      610.33     36.97 o 
  -2  12   7      199.73      197.18     26.18 o 
  -1  12   7      781.18      787.71     42.09 o 
   0  12   7       15.71        6.51     10.55 o 
   1  12   7        1.07        6.14     18.27 o 
   2  12   7      140.86      159.99     24.68 o 
   3  12   7        0.11       13.91     15.84 o 
   4  12   7      494.29      467.36     32.33 o 
   5  12   7       39.24       71.99     15.62 o 
  -2  13   7      183.94      126.31     20.18 o 
  -1  13   7       31.55       38.96     15.43 o 
   0  13   7      401.48      365.96     33.79 o 
   1  13   7      210.77      226.69     31.33 o 
   2  13   7       10.86       16.12     18.79 o 
   3  13   7       42.70       54.52     16.99 o 
   1 -10   8       48.35       45.29     15.61 o 
   2 -10   8       10.35       24.75     13.30 o 
  -2  -9   8       74.39       64.66     18.05 o 
  -1  -9   8       25.96       21.62     16.91 o 
   0  -9   8       51.99       41.00     10.99 o 
   1  -9   8        2.75        6.77     11.50 o 
   2  -9   8       48.31       47.78     19.36 o 
   3  -9   8      196.54      196.85     27.13 o 
   4  -9   8        0.96        7.53     12.36 o 
  -3  -8   8       44.30       66.67     19.79 o 
  -2  -8   8        8.30       23.72     15.21 o 
  -1  -8   8       97.23      123.60     21.06 o 
   0  -8   8        0.21        5.23      7.36 o 
   1  -8   8      159.14      152.16     24.28 o 
   2  -8   8      119.92      127.93     23.25 o 
   3  -8   8       63.24       55.54     20.04 o 
   4  -8   8       61.91       61.76     19.23 o 
   5  -8   8       61.64       76.51     20.57 o 
   6  -8   8        6.21       10.05     14.16 o 
  -4  -7   8        2.38        7.89     12.15 o 
  -3  -7   8      144.68      140.94     21.73 o 
  -2  -7   8      170.94      150.86     25.19 o 
  -1  -7   8      174.03      179.66     24.77 o 
   0  -7   8       78.65       71.50     12.59 o 
   1  -7   8        7.17       10.92     10.92 o 
   2  -7   8      411.28      508.26     33.74 o 
   3  -7   8      399.44      446.98     35.16 o 
   4  -7   8       36.71       47.91     11.39 o 
   5  -7   8       73.19       57.40     22.51 o 
   6  -7   8       88.73       96.64     20.91 o 
  -5  -6   8       15.85       24.38     12.25 o 
  -4  -6   8       25.72        3.35     15.92 o 
  -3  -6   8       65.16       61.71     18.27 o 
  -2  -6   8       79.03       62.38     17.13 o 
  -1  -6   8      271.59      303.68     27.65 o 
   0  -6   8        1.18        0.14      6.65 o 
   1  -6   8       10.86       25.65     13.94 o 
   2  -6   8       35.56       54.60     16.49 o 
   3  -6   8       83.18      109.07     19.33 o 
   4  -6   8       33.47       15.56     15.91 o 
   5  -6   8        0.01        0.00     15.30 o 
   6  -6   8      318.40      283.33     32.26 o 
   7  -6   8       64.86       49.36     21.39 o 
  -5  -5   8        5.76       11.65     12.37 o 
  -4  -5   8       22.71       26.35     14.30 o 
  -3  -5   8       83.29       72.29     17.42 o 
  -2  -5   8      161.20      161.75     21.08 o 
  -1  -5   8        8.88        9.16     13.59 o 
   0  -5   8      213.50      223.09     16.53 o 
   1  -5   8       84.65       85.22     16.03 o 
   2  -5   8      444.59      477.48     31.47 o 
   3  -5   8        1.20        4.77     11.42 o 
   4  -5   8       63.89       58.45     17.15 o 
   5  -5   8        2.56        5.72     12.85 o 
   6  -5   8        2.85        6.26     14.68 o 
   7  -5   8      149.91      156.27     27.02 o 
   8  -5   8       79.53       87.13     22.34 o 
  -6  -4   8        9.17       42.56     14.61 o 
  -5  -4   8        0.95        0.00     13.37 o 
  -4  -4   8      294.86      297.89     29.83 o 
  -3  -4   8      503.46      460.71     33.65 o 
  -2  -4   8        0.46       11.19     11.19 o 
  -1  -4   8      159.93      138.34     17.51 o 
   0  -4   8      289.49      313.28     25.91 o 
   1  -4   8      716.95      701.33     34.73 o 
   2  -4   8      822.86      869.28     40.06 o 
   3  -4   8       10.47        2.54     12.19 o 
   4  -4   8      167.44      169.60     20.65 o 
   5  -4   8       74.53      122.03     18.08 o 
   6  -4   8      267.58      321.32     28.40 o 
   7  -4   8       12.58        3.47     17.32 o 
   8  -4   8        0.16       16.32     13.78 o 
  -6  -3   8        1.02        7.04     13.91 o 
  -5  -3   8       34.58       40.19     14.81 o 
  -4  -3   8       78.97       55.60     18.42 o 
  -3  -3   8      176.48      163.04     21.39 o 
  -2  -3   8      558.99      487.39     31.17 o 
  -1  -3   8        0.23       12.04     10.08 o 
   0  -3   8      215.06      223.58     15.28 o 
   1  -3   8       93.89      102.99     16.54 o 
   2  -3   8      332.27      354.91     24.84 o 
   3  -3   8      519.66      549.28     30.01 o 
   4  -3   8        2.69        1.21     10.27 o 
   5  -3   8      272.98      297.61     25.61 o 
   6  -3   8        0.48        0.00     14.84 o 
   7  -3   8       72.00       27.56     20.00 o 
   8  -3   8        0.28       14.73     15.81 o 
  -7  -2   8        1.24       21.20     13.70 o 
  -6  -2   8        4.44        0.00     13.37 o 
  -5  -2   8       22.34       24.78     13.75 o 
  -4  -2   8       73.07       62.15     17.73 o 
  -3  -2   8        1.31        4.48     11.29 o 
  -2  -2   8       58.12       21.71     14.64 o 
  -1  -2   8      921.08      862.57     37.54 o 
   0  -2   8       71.55       85.32     11.77 o 
   1  -2   8      765.13      631.81     30.99 o 
   2  -2   8       23.20       21.42     11.03 o 
   3  -2   8       35.17       42.47     11.94 o 
   4  -2   8      198.16      174.79     17.81 o 
   5  -2   8       34.51        8.72     10.72 o 
   6  -2   8       71.02      102.92     19.94 o 
   7  -2   8       45.87       58.89     19.69 o 
   8  -2   8        2.32        0.00     16.40 o 
   9  -2   8       23.70       51.41     18.35 o 
  -7  -1   8        3.53        8.37     17.37 o 
  -6  -1   8        4.96       12.51     14.57 o 
  -5  -1   8      350.13      422.60     31.91 o 
  -4  -1   8      177.70      154.24     22.60 o 
  -3  -1   8       87.16      107.50     16.85 o 
  -2  -1   8       15.41       24.19      9.00 o 
  -1  -1   8        1.60        5.85      6.86 o 
   0  -1   8     2788.04     2915.84     58.54 o 
   1  -1   8     1572.91     1502.78     43.79 o 
   2  -1   8      206.79      197.27     16.14 o 
   3  -1   8      173.81      167.73     15.82 o 
   4  -1   8      464.45      432.71     25.65 o 
   5  -1   8     1991.84     2299.27     58.60 o 
   6  -1   8      140.39      141.56     18.94 o 
   7  -1   8        1.65        1.57     17.63 o 
   8  -1   8      123.81       99.88     24.40 o 
   9  -1   8        1.60       24.12     19.84 o 
  -7   0   8        0.07        8.53     14.62 o 
  -6   0   8       52.96       87.95     21.58 o 
  -5   0   8       80.51       73.60     21.29 o 
  -4   0   8      271.08      274.49     26.78 o 
  -3   0   8      110.01       93.82     14.75 o 
  -2   0   8       65.88       55.71     12.40 o 
  -1   0   8      870.00      722.14     32.53 o 
   0   0   8      187.36      163.62     17.61 o 
   1   0   8     1741.42     1637.06     45.93 o 
   2   0   8      830.58      806.41     30.30 o 
   3   0   8      370.36      279.97     18.76 o 
   4   0   8      970.05     1028.42     36.23 o 
   5   0   8       29.33       45.11     14.24 o 
   6   0   8      391.74      386.60     29.36 o 
   7   0   8       41.27       11.19     17.67 o 
   8   0   8      121.58      126.15     24.96 o 
   9   0   8       72.20       94.12     21.57 o 
  -7   1   8       30.33       44.43     20.49 o 
  -6   1   8       39.39       70.72     18.51 o 
  -5   1   8      524.86      528.20     36.30 o 
  -4   1   8       28.92       48.61     13.61 o 
  -3   1   8      767.57      760.67     35.93 o 
  -2   1   8       28.75       36.19      9.35 o 
  -1   1   8      663.77      591.10     30.00 o 
   0   1   8     1883.08     1859.17     34.39 o 
   1   1   8       71.27      106.09     12.31 o 
   2   1   8      667.00      570.21     25.23 o 
   3   1   8      907.51      821.48     29.64 o 
   4   1   8       18.97        6.76     10.06 o 
   5   1   8       14.93       17.90      8.85 o 
   6   1   8      581.55      592.13     33.30 o 
   7   1   8       16.97        7.38     14.20 o 
   8   1   8       81.26       98.00     22.89 o 
   9   1   8      106.50       76.57     25.35 o 
  -7   2   8       29.78       38.25     19.56 o 
  -6   2   8      174.80      173.81     26.74 o 
  -5   2   8        0.73        5.79     14.75 o 
  -4   2   8      376.22      360.51     27.63 o 
  -3   2   8      589.75      614.33     31.53 o 
  -2   2   8      310.73      345.83     23.65 o 
  -1   2   8      499.28      575.44     28.39 o 
   0   2   8       68.17       48.48      8.05 o 
   1   2   8      119.64      119.42     13.54 o 
   2   2   8       77.18       63.13      9.90 o 
   3   2   8     1330.86     1167.67     34.64 o 
   4   2   8     1340.03     1383.05     40.46 o 
   5   2   8       84.49      124.17     15.73 o 
   6   2   8       45.71       42.61     15.98 o 
   7   2   8       29.77       17.95     15.55 o 
   8   2   8       70.84       70.79     18.95 o 
   9   2   8       25.88       11.89     17.66 o 
  -7   3   8       46.90       47.27     20.29 o 
  -6   3   8        1.69       26.64     17.21 o 
  -5   3   8       77.82      155.76     22.57 o 
  -4   3   8      497.22      502.48     33.67 o 
  -3   3   8      312.40      407.25     26.26 o 
  -2   3   8     1762.88     1747.90     47.70 o 
  -1   3   8      741.01      690.49     29.75 o 
   0   3   8     1220.93     1058.59     24.97 o 
   1   3   8      362.07      305.49     19.79 o 
   2   3   8       21.24        9.32      9.15 o 
   3   3   8       10.56       20.89      9.77 o 
   4   3   8      983.75      950.20     34.24 o 
   5   3   8      818.78      948.46     38.09 o 
   6   3   8      948.91      988.58     40.35 o 
   7   3   8      106.23      115.02     19.41 o 
   8   3   8        7.87       16.22     15.17 o 
   9   3   8       38.13       21.66     19.18 o 
  -7   4   8       68.02       87.90     21.97 o 
  -6   4   8      336.27      307.33     32.82 o 
  -5   4   8       28.17       14.71     17.68 o 
  -4   4   8       26.35       33.00     15.13 o 
  -3   4   8       42.07       21.75     12.90 o 
  -2   4   8       51.56       65.83     13.44 o 
  -1   4   8     2401.15     2362.12     55.30 o 
   0   4   8      603.77      638.65     20.31 o 
   1   4   8      598.01      499.86     24.66 o 
   2   4   8     1054.44     1015.62     32.86 o 
   3   4   8     3503.88     3145.27     59.07 o 
   4   4   8        2.60        5.90      8.85 o 
   5   4   8        0.20        8.63      9.51 o 
   6   4   8       84.57       62.56     18.05 o 
   7   4   8      306.77      326.75     27.22 o 
   8   4   8       74.52       37.01     18.84 o 
   9   4   8       32.21       39.05     15.92 o 
  -7   5   8       35.92       27.62     19.40 o 
  -6   5   8        2.93       10.65     18.42 o 
  -5   5   8      124.99      133.57     21.49 o 
  -4   5   8      199.97      202.37     23.22 o 
  -3   5   8      557.37      535.91     30.23 o 
  -2   5   8      455.75      534.52     28.74 o 
  -1   5   8      158.24      165.58     17.89 o 
   0   5   8       73.38      110.93     10.76 o 
   1   5   8     2204.71     2131.74     51.80 o 
   2   5   8      311.04      363.41     21.82 o 
   3   5   8      679.71      741.04     31.28 o 
   4   5   8       11.65        2.97      9.08 o 
   5   5   8       35.13        4.75     13.71 o 
   6   5   8      120.30       98.97     17.13 o 
   7   5   8      166.12      154.12     21.79 o 
   8   5   8       27.75       36.83     16.11 o 
   9   5   8       42.62        6.29     18.59 o 
  -7   6   8       47.17       41.67     19.72 o 
  -6   6   8        9.48        3.36     17.31 o 
  -5   6   8       85.44       85.60     17.45 o 
  -4   6   8       62.25       36.81     15.39 o 
  -3   6   8     1526.07     1670.00     51.75 o 
  -2   6   8      539.93      617.12     31.56 o 
  -1   6   8      296.33      254.19     22.90 o 
   0   6   8      114.38       93.08     14.66 o 
   1   6   8      577.41      526.95     28.66 o 
   2   6   8       69.29       28.34     12.54 o 
   3   6   8        6.93       33.97     10.21 o 
   4   6   8     1404.68     1276.15     42.89 o 
   5   6   8      447.47      396.00     29.27 o 
   6   6   8      549.45      590.64     34.02 o 
   7   6   8       57.51       44.04     18.20 o 
   8   6   8      111.78      138.87     21.93 o 
  -6   7   8       28.84        5.12     19.30 o 
  -5   7   8       48.01       47.23     21.36 o 
  -4   7   8        0.58       12.25     13.72 o 
  -3   7   8      477.78      649.43     33.34 o 
  -2   7   8     1657.03     1499.80     48.73 o 
  -1   7   8     1564.71     1526.24     50.47 o 
   0   7   8      315.24      274.55     23.38 o 
   1   7   8        2.55        2.69     11.26 o 
   2   7   8     2778.32     2687.76     62.01 o 
   3   7   8      333.40      376.06     24.61 o 
   4   7   8       10.45        1.24     11.51 o 
   5   7   8      546.59      507.25     32.78 o 
   6   7   8       52.61       38.93     15.60 o 
   7   7   8      106.34       99.89     14.31 o 
   8   7   8       30.77       15.84     14.80 o 
  -6   8   8       56.09       49.71     19.82 o 
  -5   8   8      171.16      208.72     23.98 o 
  -4   8   8      206.65      243.42     25.91 o 
  -3   8   8       22.12       46.24     16.07 o 
  -2   8   8      223.47      233.05     22.86 o 
  -1   8   8      959.84     1052.10     44.00 o 
   0   8   8      679.91      700.20     26.58 o 
   1   8   8      173.71      216.37     23.55 o 
   2   8   8      321.77      325.39     27.31 o 
   3   8   8      207.85      231.68     21.21 o 
   4   8   8      388.70      435.72     30.14 o 
   5   8   8        4.17       13.95     12.23 o 
   6   8   8      400.14      339.39     28.05 o 
   7   8   8       18.24       29.69     17.12 o 
   8   8   8       12.53       10.67     13.86 o 
  -6   9   8       89.86       86.44     20.85 o 
  -5   9   8        9.99        6.93     18.41 o 
  -4   9   8      113.93      105.79     23.78 o 
  -3   9   8       66.26       39.67     20.64 o 
  -2   9   8      201.78      231.00     24.66 o 
  -1   9   8      152.32      174.54     22.17 o 
   0   9   8     1345.25     1436.92     38.88 o 
   1   9   8       26.58       24.75     13.69 o 
   2   9   8       70.75       84.19     17.59 o 
   3   9   8      332.97      329.73     27.15 o 
   4   9   8      927.67      952.90     44.11 o 
   5   9   8      267.78      308.14     26.24 o 
   6   9   8        9.64        1.44     14.73 o 
   7   9   8      104.57      102.38     20.13 o 
  -5  10   8       32.62       48.51     17.38 o 
  -4  10   8      351.79      380.56     30.87 o 
  -3  10   8       80.12      103.49     21.08 o 
  -2  10   8      358.27      299.99     29.47 o 
  -1  10   8        8.43        1.38     10.82 o 
   0  10   8       44.53       63.25     13.79 o 
   1  10   8     2214.77     2404.23     75.51 o 
   2  10   8      316.81      284.95     28.73 o 
   3  10   8       49.51       15.44     19.30 o 
   4  10   8       60.57       48.47     17.99 o 
   5  10   8       33.55        3.06     17.72 o 
   6  10   8       19.75       13.95     14.40 o 
  -4  11   8       13.39       15.46     17.22 o 
  -3  11   8      148.96      154.78     23.02 o 
  -2  11   8      394.90      281.21     32.14 o 
  -1  11   8        9.74       23.26     15.90 o 
   0  11   8        6.63       18.67      9.73 o 
   1  11   8       10.68       40.50     14.33 o 
   2  11   8      360.42      453.07     35.29 o 
   3  11   8     1587.35     1690.55     59.60 o 
   4  11   8        9.90       25.22     17.09 o 
   5  11   8       57.38       16.65     17.10 o 
   6  11   8        1.79        4.49     14.40 o 
  -3  12   8      515.42      446.35     32.63 o 
  -2  12   8       42.58       97.24     20.47 o 
  -1  12   8      838.10      765.47     42.45 o 
   0  12   8        0.71       29.92     10.19 o 
   1  12   8       12.23       15.09     15.95 o 
   2  12   8       82.90       98.79     21.12 o 
   3  12   8        4.06       27.10     16.90 o 
   4  12   8      263.99      217.62     27.28 o 
   5  12   8        1.25       16.24     16.65 o 
  -2  13   8      126.89       81.30     20.75 o 
  -1  13   8        8.55        6.05     13.53 o 
   0  13   8      261.70      248.28     21.22 o 
   1  13   8      485.80      541.79     39.62 o 
   2  13   8        3.47        7.15     18.03 o 
   3  13   8       75.04       51.24     21.07 o 
   0  -9   9       31.93        7.61     10.13 o 
   1  -9   9        1.88        5.25     10.88 o 
   2  -9   9       61.14       73.17     17.43 o 
   3  -9   9       75.19       93.99     20.00 o 
  -2  -8   9       24.00       17.72     14.16 o 
  -1  -8   9       86.14       64.06     19.54 o 
   0  -8   9       43.64       54.78     10.93 o 
   1  -8   9       24.66        7.17     16.27 o 
   2  -8   9        5.89       14.53     15.69 o 
   3  -8   9      143.37      185.03     25.21 o 
   4  -8   9       68.29       40.07     19.97 o 
   5  -8   9       28.66       21.97     17.60 o 
  -3  -7   9       85.16       91.09     16.17 o 
  -2  -7   9       24.68       13.42     17.72 o 
  -1  -7   9        4.12       15.07     14.52 o 
   0  -7   9        1.57        8.97     16.80 o 
   1  -7   9      118.83      115.49     21.28 o 
   2  -7   9       55.74       19.63     17.93 o 
   3  -7   9       68.91       90.22     18.42 o 
   4  -7   9       56.43       62.24     19.84 o 
   5  -7   9      106.28      113.87     20.70 o 
   6  -7   9       29.39       13.78     16.60 o 
  -4  -6   9        0.59        9.33     12.48 o 
  -3  -6   9       34.59       50.14     15.86 o 
  -2  -6   9      324.34      346.01     30.61 o 
  -1  -6   9       29.80       52.77     16.27 o 
   0  -6   9       90.22       95.55     13.71 o 
   1  -6   9       67.76       93.14     17.13 o 
   2  -6   9        8.33       25.42     16.90 o 
   3  -6   9       19.87       21.37     15.07 o 
   4  -6   9       14.15       11.62     14.65 o 
   5  -6   9        6.90        9.25     15.64 o 
   6  -6   9      220.53      222.93     30.17 o 
   7  -6   9        1.38        6.64     17.21 o 
  -5  -5   9       25.35       11.60     17.35 o 
  -4  -5   9        4.78       12.29     14.09 o 
  -3  -5   9       54.37       61.64     16.36 o 
  -2  -5   9      126.39      119.25     18.45 o 
  -1  -5   9        0.04        2.45      9.03 o 
   0  -5   9       13.17       17.17     10.53 o 
   1  -5   9       85.79       90.17     18.35 o 
   2  -5   9      818.18      953.28     43.79 o 
   3  -5   9      136.51      141.22     20.94 o 
   4  -5   9        8.16        1.39     12.98 o 
   5  -5   9        3.79       13.16     14.03 o 
   6  -5   9        0.74       15.65     17.39 o 
   7  -5   9       99.05       89.41     16.24 o 
  -5  -4   9        0.07       10.33     13.30 o 
  -4  -4   9      254.90      259.79     27.93 o 
  -3  -4   9      157.83      185.75     23.24 o 
  -2  -4   9        2.92       23.38     12.47 o 
  -1  -4   9      260.42      307.30     27.41 o 
   0  -4   9       55.27       27.71     10.36 o 
   1  -4   9      226.38      192.72     12.43 o 
   2  -4   9       88.16       77.37     16.82 o 
   3  -4   9      202.59      207.18     23.27 o 
   4  -4   9      158.77      132.01     23.99 o 
   5  -4   9       33.84       31.09     14.38 o 
   6  -4   9       83.24      116.81     21.04 o 
   7  -4   9        1.21        9.02     17.68 o 
   8  -4   9        7.81        5.19     16.86 o 
  -6  -3   9       22.49       26.02     17.72 o 
  -5  -3   9        5.87        8.70     15.89 o 
  -4  -3   9        4.52        4.11     11.40 o 
  -3  -3   9      359.59      449.41     32.26 o 
  -2  -3   9      648.27      675.86     36.79 o 
  -1  -3   9       57.56       61.35     15.26 o 
   0  -3   9      309.26      322.63     17.99 o 
   1  -3   9      228.34      214.50     22.23 o 
   2  -3   9      312.43      320.76     24.05 o 
   3  -3   9      143.08      130.94     18.98 o 
   4  -3   9      126.17      164.18     17.38 o 
   5  -3   9      534.07      673.03     37.50 o 
   6  -3   9        0.31       26.09     13.61 o 
   7  -3   9       29.92       55.51     19.25 o 
   8  -3   9        9.17       29.82     15.61 o 
  -6  -2   9       41.38       32.22     21.08 o 
  -5  -2   9        0.07        0.00     12.63 o 
  -4  -2   9       41.06       79.27     18.62 o 
  -3  -2   9       18.11       27.24     16.08 o 
  -2  -2   9        0.68        1.14      7.84 o 
  -1  -2   9      375.67      284.48      9.31 o 
   0  -2   9       83.17       94.32     16.14 o 
   1  -2   9     1329.67     1284.59     46.72 o 
   2  -2   9       10.18       23.80     11.16 o 
   3  -2   9       13.36        3.54     11.29 o 
   4  -2   9      308.95      360.72     26.66 o 
   5  -2   9      343.59      364.06     29.33 o 
   6  -2   9      199.49      242.95     24.30 o 
   7  -2   9       63.94       72.35     19.28 o 
   8  -2   9       11.77        3.82     19.09 o 
  -6  -1   9        8.61       16.55     15.91 o 
  -5  -1   9      273.73      275.34     28.64 o 
  -4  -1   9       13.26       11.06     15.99 o 
  -3  -1   9      175.48      164.13     20.33 o 
  -2  -1   9       12.21        9.48     13.32 o 
  -1  -1   9       13.79        8.13      8.13 o 
   0  -1   9     1074.06     1063.83     29.70 o 
   1  -1   9      494.26      520.72     28.12 o 
   2  -1   9        3.90        8.84      9.49 o 
   3  -1   9      535.90      463.08     26.34 o 
   4  -1   9      114.29      157.30     17.69 o 
   5  -1   9       69.18       29.11     16.40 o 
   6  -1   9      304.02      333.26     30.55 o 
   7  -1   9      108.72      105.83     23.39 o 
   8  -1   9       94.21       93.75     27.75 o 
   9  -1   9        2.00       10.94     16.57 o 
  -6   0   9        0.94       18.62     16.94 o 
  -5   0   9        9.00        1.76     19.90 o 
  -4   0   9      274.05      361.12     30.66 o 
  -3   0   9      508.32      551.00     35.63 o 
  -2   0   9       39.70       23.81     12.60 o 
  -1   0   9      318.27      351.68     25.91 o 
   0   0   9      379.76      403.97     28.30 o 
   1   0   9      996.37      999.29     37.15 o 
   2   0   9      772.58      673.50     31.43 o 
   3   0   9       69.24       73.86     12.75 o 
   4   0   9      275.72      200.97     20.92 o 
   5   0   9      164.03      196.81     22.07 o 
   6   0   9      498.38      569.91     35.86 o 
   7   0   9       65.15       71.42     19.08 o 
   8   0   9      211.45      223.53     28.99 o 
   9   0   9       54.13       40.56     20.95 o 
  -7   1   9       25.59       48.45     17.21 o 
  -6   1   9       23.16       64.98     15.31 o 
  -5   1   9      204.95      215.82     29.96 o 
  -4   1   9        4.93       50.11     14.02 o 
  -3   1   9        0.99        1.07     10.16 o 
  -2   1   9      151.93      124.63     18.35 o 
  -1   1   9       65.86       74.57     14.26 o 
   0   1   9      558.44      446.79     18.85 o 
   1   1   9       40.17       25.96     12.16 o 
   2   1   9      678.16      603.00     28.71 o 
   3   1   9      533.03      579.67     27.92 o 
   4   1   9      387.83      380.21     23.96 o 
   5   1   9       52.02       45.84     14.23 o 
   6   1   9      160.95      177.98     23.42 o 
   7   1   9        6.38       17.95     11.83 o 
   8   1   9       35.07        8.77     17.71 o 
   9   1   9      124.90      104.04     23.94 o 
  -7   2   9       19.53        5.82     17.44 o 
  -6   2   9       54.51      115.76     19.77 o 
  -5   2   9        2.40       10.74     15.94 o 
  -4   2   9      365.04      360.73     30.27 o 
  -3   2   9       90.47       78.73     19.50 o 
  -2   2   9      629.16      625.01     32.34 o 
  -1   2   9      322.80      307.95     23.27 o 
   0   2   9       50.08       62.71      8.08 o 
   1   2   9       67.39       69.13     11.63 o 
   2   2   9      913.12      769.40     31.60 o 
   3   2   9      392.32      402.99     24.44 o 
   4   2   9      653.90      698.04     31.38 o 
   5   2   9      146.08      199.77     20.14 o 
   6   2   9       46.05       57.47     16.09 o 
   7   2   9       71.42       77.37     20.19 o 
   8   2   9       25.73       34.08     15.34 o 
   9   2   9        1.15       17.54     17.54 o 
  -7   3   9       32.35       40.28     19.66 o 
  -6   3   9       40.67       43.30     19.40 o 
  -5   3   9      122.85      108.75     22.64 o 
  -4   3   9     1031.62     1071.52     46.35 o 
  -3   3   9       94.09       96.15     19.55 o 
  -2   3   9      692.49      722.45     34.44 o 
  -1   3   9     1039.39      976.12     38.58 o 
   0   3   9     1855.50     1903.33     36.49 o 
   1   3   9      779.15      697.29     31.31 o 
   2   3   9       62.61       86.09     12.66 o 
   3   3   9        5.59        2.07     11.01 o 
   4   3   9      645.51      558.44     28.57 o 
   5   3   9     1421.53     1308.39     46.17 o 
   6   3   9      499.45      451.09     30.27 o 
   7   3   9      215.47      241.40     25.46 o 
   8   3   9       17.03       13.40     14.96 o 
   9   3   9       27.46       16.72     17.79 o 
  -7   4   9       45.81       73.62     18.88 o 
  -6   4   9      194.78      207.76     28.15 o 
  -5   4   9        2.03        1.49     15.56 o 
  -4   4   9        0.88       13.27     13.27 o 
  -3   4   9     1232.21     1291.86     48.42 o 
  -2   4   9        0.66        2.63     11.58 o 
  -1   4   9      367.62      320.92     24.59 o 
   0   4   9      173.11      147.36     11.69 o 
   1   4   9     1616.43     1437.55     44.95 o 
   2   4   9      267.77      294.69     20.53 o 
   3   4   9     1398.00     1443.87     43.67 o 
   4   4   9        4.50       11.23     11.40 o 
   5   4   9        9.12       34.73     11.58 o 
   6   4   9      419.52      361.49     29.68 o 
   7   4   9       57.31       51.31     18.12 o 
   8   4   9       67.09       24.86     24.54 o 
   9   4   9       73.69       29.53     20.09 o 
  -7   5   9        0.40        3.70     17.72 o 
  -6   5   9       34.33       68.91     18.40 o 
  -5   5   9      101.07      115.02     23.73 o 
  -4   5   9       96.48       69.34     20.84 o 
  -3   5   9       22.57       45.57     16.09 o 
  -2   5   9       40.08       29.42     13.04 o 
  -1   5   9      126.15      102.01     17.83 o 
   0   5   9       78.82       69.32     19.13 o 
   1   5   9      921.92      957.32     38.05 o 
   2   5   9        3.09        7.52      7.52 o 
   3   5   9     1017.30      937.43     37.26 o 
   4   5   9        8.44       16.32     11.48 o 
   5   5   9      195.76      212.45     20.56 o 
   6   5   9       22.41       31.28     14.20 o 
   7   5   9      126.41      128.19     22.79 o 
   8   5   9       13.88       21.42     14.05 o 
  -6   6   9        6.68        1.70     17.24 o 
  -5   6   9        7.84       22.92     16.92 o 
  -4   6   9       46.04       63.16     15.09 o 
  -3   6   9       13.40        0.00     14.35 o 
  -2   6   9       11.25       12.60     12.60 o 
  -1   6   9     1029.20     1100.04     44.53 o 
   0   6   9      459.01      493.62     20.48 o 
   1   6   9      130.88      191.99     21.07 o 
   2   6   9       48.02       44.16     11.69 o 
   3   6   9      643.02      682.26     33.28 o 
   4   6   9      952.55      957.17     38.53 o 
   5   6   9      413.61      420.06     27.67 o 
   6   6   9      204.68      209.03     21.77 o 
   7   6   9        7.15       10.74     15.86 o 
   8   6   9       71.89      108.68     19.08 o 
  -6   7   9        2.88       22.00     16.74 o 
  -5   7   9      179.03      171.76     25.48 o 
  -4   7   9        1.75        4.95     16.10 o 
  -3   7   9      644.96      703.67     37.14 o 
  -2   7   9        2.42       37.13     11.60 o 
  -1   7   9      354.26      338.03     29.40 o 
   0   7   9      878.66      929.01     30.44 o 
   1   7   9      378.96      326.30     27.27 o 
   2   7   9      881.37      976.81     40.25 o 
   3   7   9      128.94      153.91     19.27 o 
   4   7   9       81.64      118.17     19.67 o 
   5   7   9     1006.01      927.68     44.41 o 
   6   7   9        9.79       17.33     17.33 o 
   7   7   9        4.83       15.77     15.77 o 
   8   7   9       63.97       73.34     18.16 o 
  -6   8   9       65.57       61.22     23.26 o 
  -5   8   9      324.49      281.68     33.09 o 
  -4   8   9      148.65      171.00     23.06 o 
  -3   8   9       38.37       22.87     19.42 o 
  -2   8   9     1376.21     1445.24     52.64 o 
  -1   8   9      105.96      131.97     19.78 o 
   0   8   9      122.93      127.92     15.66 o 
   1   8   9      277.37      228.40     25.69 o 
   2   8   9      149.97      154.42     20.18 o 
   3   8   9      304.55      380.00     28.01 o 
   4   8   9      766.86      792.51     39.37 o 
   5   8   9       12.50       13.36     15.99 o 
   6   8   9      372.85      397.24     31.41 o 
   7   8   9        5.81       14.52     14.52 o 
  -5   9   9       18.18       15.23     19.98 o 
  -4   9   9       33.79       51.46     16.80 o 
  -3   9   9       93.36       61.57     19.69 o 
  -2   9   9      567.89      582.73     37.42 o 
  -1   9   9        5.62       29.75     13.47 o 
   0   9   9      728.07      675.76     29.93 o 
   1   9   9      170.64      104.09     21.81 o 
   2   9   9      210.15      237.45     24.90 o 
   3   9   9      341.06      429.33     31.29 o 
   4   9   9      364.12      414.09     30.52 o 
   5   9   9        6.76       15.21     15.21 o 
   6   9   9       13.43       20.50     12.97 o 
   7   9   9      129.44      117.61     22.22 o 
  -5  10   9        1.11       10.00     16.22 o 
  -4  10   9      253.07      220.42     30.82 o 
  -3  10   9       25.46       51.40     15.46 o 
  -2  10   9       18.81       42.33     18.89 o 
  -1  10   9      393.72      420.98     33.52 o 
   0  10   9        1.38       24.98     11.95 o 
   1  10   9      705.76      728.12     45.60 o 
   2  10   9      188.77      188.04     28.00 o 
   3  10   9      378.81      398.58     33.76 o 
   4  10   9      192.43      162.05     24.43 o 
   5  10   9        1.10        7.66     16.61 o 
   6  10   9       15.51        9.39     14.47 o 
  -4  11   9        3.10        8.78     17.71 o 
  -3  11   9      269.22      251.01     30.25 o 
  -2  11   9      690.65      670.49     43.67 o 
  -1  11   9        2.81        3.85     16.71 o 
   0  11   9       25.44       40.54     12.78 o 
   1  11   9      160.29      224.40     25.49 o 
   2  11   9      266.43      256.40     31.89 o 
   3  11   9     1575.31     1684.02     61.65 o 
   4  11   9       48.22       46.15     18.32 o 
   5  11   9      157.88      163.91     23.07 o 
   6  11   9        0.35        1.48     13.96 o 
  -3  12   9      170.99      112.50     21.78 o 
  -2  12   9       12.68        1.88     17.98 o 
  -1  12   9      830.28      697.82     43.01 o 
   0  12   9       15.00        5.17     15.87 o 
   1  12   9       14.15        8.10     13.66 o 
   2  12   9       70.30       24.03     22.95 o 
   3  12   9        0.60       18.00     18.00 o 
   4  12   9       80.40       93.58     19.47 o 
  -1  13   9       21.16        5.65     18.93 o 
   0  13   9       21.82       43.01     14.60 o 
   1  13   9      322.25      268.99     37.16 o 
   2  13   9       88.66      178.90     25.03 o 
   3  13   9      179.88      162.64     28.11 o 
  -1  -8  10       85.87       89.85     18.58 o 
   0  -8  10       12.55       22.66      9.66 o 
   1  -8  10       17.96       34.31     14.78 o 
   2  -8  10        3.58       10.75     13.78 o 
   3  -8  10       97.00       96.01     20.95 o 
   4  -8  10        9.36       13.83     15.43 o 
  -2  -7  10        0.13        4.90      9.67 o 
  -1  -7  10       71.53       61.29     19.51 o 
   0  -7  10       87.28      122.00     26.61 o 
   1  -7  10      158.15      189.32     23.52 o 
   2  -7  10        0.45       12.62     12.62 o 
   3  -7  10       14.19       34.11     14.75 o 
   4  -7  10       27.47       70.53     17.04 o 
   5  -7  10       59.68       48.62     18.87 o 
  -3  -6  10       29.29       13.05     17.56 o 
  -2  -6  10      134.09      156.97     22.07 o 
  -1  -6  10        0.51        6.59     13.04 o 
   0  -6  10       40.86       55.59     11.18 o 
   1  -6  10      215.82      189.99     28.14 o 
   2  -6  10        3.59       10.50     14.98 o 
   3  -6  10       24.90       17.49     15.90 o 
   4  -6  10       38.86       45.27     17.24 o 
   5  -6  10       18.64       15.79     17.54 o 
   6  -6  10       61.09       77.48     20.43 o 
  -4  -5  10        2.17        8.27     13.43 o 
  -3  -5  10       51.69       25.12     18.10 o 
  -2  -5  10       43.02       61.64     17.82 o 
  -1  -5  10       21.45       21.06     16.38 o 
   0  -5  10        2.52        1.75      7.72 o 
   1  -5  10       44.83       24.84     18.78 o 
   2  -5  10      741.64      810.12     43.92 o 
   3  -5  10       69.16       82.92     18.33 o 
   4  -5  10       11.21       25.13     15.01 o 
   5  -5  10        6.03        5.26     17.12 o 
   6  -5  10        0.13       10.61     15.10 o 
   7  -5  10       22.82       27.02     20.50 o 
  -5  -4  10        5.79       25.15     13.33 o 
  -4  -4  10       86.07       67.27     19.52 o 
  -3  -4  10        4.02       28.63     14.68 o 
  -2  -4  10       66.79       67.41     18.84 o 
  -1  -4  10      484.34      463.19     37.25 o 
   0  -4  10       77.11      112.60     19.24 o 
   1  -4  10       12.72       18.94     12.25 o 
   2  -4  10        1.24        9.64     10.46 o 
   3  -4  10      156.62      192.04     18.87 o 
   4  -4  10      307.48      335.86     29.62 o 
   5  -4  10        5.30       16.58     14.46 o 
   6  -4  10       65.75       54.87     22.17 o 
   7  -4  10        9.48        3.72     17.71 o 
  -5  -3  10        3.67       34.93     15.59 o 
  -4  -3  10        9.86       46.91     12.36 o 
  -3  -3  10      169.48      230.76     23.76 o 
  -2  -3  10      334.61      342.39     29.71 o 
  -1  -3  10       30.83        4.56     15.58 o 
   0  -3  10      335.06      340.36     19.81 o 
   1  -3  10       85.83      100.75     18.24 o 
   2  -3  10       35.30       29.35     16.16 o 
   3  -3  10       17.84       17.32     10.53 o 
   4  -3  10        1.95       12.81     12.81 o 
   5  -3  10      389.58      408.08     31.09 o 
   6  -3  10        6.06       12.63     12.63 o 
   7  -3  10       44.54       18.43     22.56 o 
   8  -3  10       35.94       29.96     17.62 o 
  -5  -2  10        6.34        5.42     16.69 o 
  -4  -2  10       31.62       24.25     18.11 o 
  -3  -2  10       42.21       30.98     18.85 o 
  -2  -2  10       15.31       15.40     13.48 o 
  -1  -2  10      105.31       75.73     18.69 o 
   0  -2  10       33.68       36.96      9.31 o 
   1  -2  10      981.65      902.69     42.21 o 
   2  -2  10        8.18       17.88      9.60 o 
   3  -2  10       40.36       36.11     13.28 o 
   4  -2  10       30.58        5.66     13.97 o 
   5  -2  10      296.59      270.18     28.45 o 
   6  -2  10       78.46       97.78     20.49 o 
   7  -2  10       14.31        0.00     16.43 o 
   8  -2  10        0.48        0.00     17.31 o 
  -6  -1  10        0.01        9.20     17.82 o 
  -5  -1  10      101.35       79.75     23.97 o 
  -4  -1  10        5.38       18.77     13.83 o 
  -3  -1  10      240.37      229.19     27.41 o 
  -2  -1  10      109.65       89.60     19.76 o 
  -1  -1  10        0.66        9.88     12.01 o 
   0  -1  10       24.96       20.13      9.70 o 
   1  -1  10       11.71       19.88     10.51 o 
   2  -1  10      333.56      320.25     25.39 o 
   3  -1  10      992.99     1013.67     42.12 o 
   4  -1  10       16.32       13.32     14.39 o 
   5  -1  10       24.66       14.67     15.40 o 
   6  -1  10      303.29      333.88     32.60 o 
   7  -1  10      190.13      182.36     29.79 o 
   8  -1  10       39.73       48.09     21.67 o 
  -6   0  10        8.57        3.75     16.87 o 
  -5   0  10       51.02       54.96     21.01 o 
  -4   0  10      106.20      105.81     23.46 o 
  -3   0  10      394.26      461.94     31.70 o 
  -2   0  10        9.69       27.93     12.02 o 
  -1   0  10      401.09      395.53     27.97 o 
   0   0  10      107.15      102.67     11.22 o 
   1   0  10      127.90      101.85     16.26 o 
   2   0  10       98.10       62.67     16.34 o 
   3   0  10       46.72       36.99     17.82 o 
   4   0  10      373.20      424.93     26.49 o 
   5   0  10       16.61       14.08     13.71 o 
   6   0  10      258.38      251.70     29.78 o 
   7   0  10       72.19       70.21     21.91 o 
   8   0  10      239.10      298.80     33.47 o 
  -6   1  10        0.21       16.50     16.50 o 
  -5   1  10       40.54       39.46     18.66 o 
  -4   1  10       29.76       27.73     17.83 o 
  -3   1  10      174.00      172.80     24.79 o 
  -2   1  10      290.70      333.21     27.40 o 
  -1   1  10        7.62        4.15     11.06 o 
   0   1  10       74.92       95.66     16.04 o 
   1   1  10       17.28        3.70      9.89 o 
   2   1  10      465.38      494.92     29.11 o 
   3   1  10      334.39      281.94     23.04 o 
   4   1  10      468.31      498.70     30.91 o 
   5   1  10        1.14        2.65     11.13 o 
   6   1  10      153.37      135.95     25.46 o 
   7   1  10       29.10       38.07     20.09 o 
   8   1  10       58.07       18.22     20.40 o 
   9   1  10       46.35       33.91     18.68 o 
  -6   2  10       24.25       37.34     16.81 o 
  -5   2  10        4.99       24.36     17.32 o 
  -4   2  10       88.26       61.81     20.97 o 
  -3   2  10        0.70        2.52     10.98 o 
  -2   2  10      448.58      442.48     30.01 o 
  -1   2  10       65.15       37.17     13.67 o 
   0   2  10      585.08      566.54     22.74 o 
   1   2  10       97.06       78.65     14.42 o 
   2   2  10      908.30      883.60     37.36 o 
   3   2  10       50.36       42.78     11.74 o 
   4   2  10       15.96       13.46     11.62 o 
   5   2  10      102.53      108.60     18.54 o 
   6   2  10       41.38       41.05     18.82 o 
   7   2  10       93.67      102.67     23.66 o 
   8   2  10       12.48       13.78     18.19 o 
   9   2  10        5.39       19.52     19.52 o 
  -6   3  10       51.27       74.15     19.95 o 
  -5   3  10      113.12      117.20     25.59 o 
  -4   3  10      352.22      353.63     31.00 o 
  -3   3  10      140.41      120.50     23.88 o 
  -2   3  10       53.89       46.57     16.11 o 
  -1   3  10      597.24      602.43     34.96 o 
   0   3  10     1147.64     1144.20     30.73 o 
   1   3  10       28.23       28.58     12.45 o 
   2   3  10      376.71      369.40     26.31 o 
   3   3  10       21.81       31.41     11.99 o 
   4   3  10       97.17      129.24     18.20 o 
   5   3  10      162.15      197.23     22.51 o 
   6   3  10       55.90       37.68     16.69 o 
   7   3  10      186.88      223.22     26.69 o 
   8   3  10       43.15       34.65     17.76 o 
   9   3  10       11.02        6.57     16.88 o 
  -6   4  10       57.36       38.79     22.86 o 
  -5   4  10       60.28       61.43     21.02 o 
  -4   4  10      372.16      365.28     32.37 o 
  -3   4  10      775.16      806.85     42.52 o 
  -2   4  10        8.70        2.31     11.02 o 
  -1   4  10      170.57      126.89     19.27 o 
   0   4  10        0.01        3.38      6.50 o 
   1   4  10     1552.81     1399.63     47.18 o 
   2   4  10      370.02      368.76     25.02 o 
   3   4  10     1198.83     1269.71     43.30 o 
   4   4  10      143.82      101.79     18.27 o 
   5   4  10       12.66       16.48     12.96 o 
   6   4  10      161.37      155.55     23.12 o 
   7   4  10        0.12        3.06     13.69 o 
   8   4  10       16.12       22.10     15.23 o 
  -6   5  10       16.48        5.83     19.65 o 
  -5   5  10       60.11       28.08     22.67 o 
  -4   5  10      102.84      119.88     25.37 o 
  -3   5  10      423.58      440.00     33.39 o 
  -2   5  10       48.60       58.08     17.33 o 
  -1   5  10      928.37      957.49     43.10 o 
   0   5  10       36.44       39.86     10.34 o 
   1   5  10      315.27      319.30     25.10 o 
   2   5  10       91.35      100.96     14.71 o 
   3   5  10       79.26       77.64     16.61 o 
   4   5  10      101.44       71.71     17.28 o 
   5   5  10      839.81      873.87     40.57 o 
   6   5  10       13.91        1.46     17.13 o 
   7   5  10       46.28       57.26     18.80 o 
   8   5  10      124.56      129.25     24.69 o 
  -6   6  10        4.09        7.60     17.14 o 
  -5   6  10        0.74       11.70     14.18 o 
  -4   6  10       67.40       88.60     19.95 o 
  -3   6  10       45.42       77.69     15.54 o 
  -2   6  10       95.18       85.71     20.48 o 
  -1   6  10     2080.83     1986.15     60.61 o 
   0   6  10        8.86        2.07      7.98 o 
   1   6  10      426.16      362.06     27.33 o 
   2   6  10      284.16      311.66     23.86 o 
   3   6  10      108.37       78.52     17.24 o 
   4   6  10      153.34      200.50     22.21 o 
   5   6  10       71.73       52.29     18.53 o 
   6   6  10      368.58      424.71     30.79 o 
   7   6  10        4.97        9.53     14.98 o 
   8   6  10       36.98       34.64     16.47 o 
  -6   7  10        4.53       19.79     19.79 o 
  -5   7  10      366.34      344.41     32.50 o 
  -4   7  10       56.54       52.49     20.63 o 
  -3   7  10      138.22      133.58     20.62 o 
  -2   7  10       34.08       43.29     17.49 o 
  -1   7  10        5.39        1.23     11.84 o 
   0   7  10     3095.33     3038.76     54.83 o 
   1   7  10      598.84      709.79     38.81 o 
   2   7  10       83.14      106.61     17.80 o 
   3   7  10       37.93       33.00     15.67 o 
   4   7  10      321.84      307.36     26.99 o 
   5   7  10      920.80      959.56     42.35 o 
   6   7  10        0.26       10.66     15.38 o 
   7   7  10       23.86       31.21     17.65 o 
   8   7  10       61.11       19.38     18.96 o 
  -5   8  10      208.86      238.08     31.22 o 
  -4   8  10      199.22      221.41     27.81 o 
  -3   8  10       33.79       37.25     16.63 o 
  -2   8  10      294.52      279.64     31.15 o 
  -1   8  10       89.99      120.02     17.91 o 
   0   8  10       17.49        3.04      8.92 o 
   1   8  10      679.07      712.93     44.50 o 
   2   8  10      131.44      143.75     18.87 o 
   3   8  10        6.54        9.64     12.09 o 
   4   8  10      643.42      546.05     14.69 o 
   5   8  10        2.54        9.11     14.28 o 
   6   8  10      262.48      306.73     27.66 o 
   7   8  10       42.92       27.66     19.01 o 
  -5   9  10       55.21       42.35     20.63 o 
  -4   9  10        3.26       17.23     17.23 o 
  -3   9  10       35.59       40.37     19.47 o 
  -2   9  10      435.03      494.41     35.80 o 
  -1   9  10       15.37       30.17     18.88 o 
   0   9  10      471.53      451.47     23.91 o 
   1   9  10       21.05       34.26     16.87 o 
   2   9  10      195.79      204.28     24.17 o 
   3   9  10       12.82        8.35     15.20 o 
   4   9  10       45.52       65.59     17.82 o 
   5   9  10        9.99        1.56     16.09 o 
   6   9  10        6.20        6.56     17.76 o 
   7   9  10       23.93       16.43     16.43 o 
  -4  10  10       91.54      107.44     22.52 o 
  -3  10  10       11.86        3.75     17.36 o 
  -2  10  10       59.00       47.53     20.81 o 
  -1  10  10      725.49      765.18     44.15 o 
   0  10  10      126.48      142.83     17.98 o 
   1  10  10       21.79       47.73     15.92 o 
   2  10  10       52.09       38.09     17.64 o 
   3  10  10      498.89      440.25     13.00 o 
   4  10  10      438.49      501.42     37.64 o 
   5  10  10       33.71       43.01     19.22 o 
   6  10  10       56.55       35.39     17.48 o 
  -3  11  10       86.62       85.94     23.60 o 
  -2  11  10      397.52      376.00     35.16 o 
  -1  11  10      179.93      200.06     29.26 o 
   0  11  10      134.48      125.67     19.16 o 
   1  11  10       65.08       77.95     23.07 o 
   2  11  10       80.73      103.40     23.60 o 
   3  11  10      816.68      730.64     46.90 o 
   4  11  10      229.32      195.50     27.00 o 
   5  11  10      202.07      176.03     15.88 o 
  -2  12  10        0.86        1.66     15.65 o 
  -1  12  10      422.33      400.18     37.17 o 
   0  12  10       14.00        3.40     14.17 o 
   1  12  10      135.79      118.39     26.39 o 
   2  12  10      109.54      104.97     24.80 o 
   3  12  10       54.46       62.96     21.73 o 
   4  12  10       23.80       25.81     16.59 o 
  -1  13  10       58.27        3.04     16.56 o 
   0  13  10       11.50       28.60     11.40 o 
   1  13  10       59.96       76.59     22.40 o 
   2  13  10      312.89      241.22     32.00 o 
  -1  -7  11      123.38       46.71     20.58 o 
   0  -7  11       44.07       43.01     17.40 o 
   1  -7  11       79.31       80.89     19.36 o 
   2  -7  11        4.30       19.48     14.32 o 
   3  -7  11       13.16        1.36     12.38 o 
   4  -7  11        1.56       12.08     12.08 o 
  -2  -6  11        2.78        1.64     13.30 o 
  -1  -6  11        1.27        6.39     13.78 o 
   0  -6  11       94.29      108.38     14.72 o 
   1  -6  11      101.13      125.33     21.45 o 
   2  -6  11        2.63       17.85     12.91 o 
   3  -6  11       23.31       25.38     17.47 o 
   4  -6  11       34.92       78.88     18.37 o 
   5  -6  11       31.21       19.47     17.85 o 
  -3  -5  11       18.61       19.48     13.19 o 
  -2  -5  11       23.76       39.10     16.50 o 
  -1  -5  11        0.26        3.28     12.04 o 
   0  -5  11       47.51       81.09     12.00 o 
   1  -5  11       26.65       50.90     17.66 o 
   2  -5  11      325.67      339.96     32.01 o 
   3  -5  11        9.46        5.55     11.58 o 
   4  -5  11      105.20       92.09     20.64 o 
   5  -5  11       81.95      107.31     21.05 o 
   6  -5  11        3.09       17.50     17.50 o 
  -4  -4  11       13.42       11.59     13.57 o 
  -3  -4  11        0.48        6.68     15.23 o 
  -2  -4  11      222.76      198.28     23.99 o 
  -1  -4  11      171.23      121.89     23.13 o 
   0  -4  11       34.99       19.44     12.98 o 
   1  -4  11        6.25        3.72     11.14 o 
   2  -4  11       60.12       48.86     19.31 o 
   3  -4  11       25.25       45.76     15.31 o 
   4  -4  11      171.36      147.19     24.27 o 
   5  -4  11       36.11       29.95     19.24 o 
   6  -4  11       69.65       70.81     21.10 o 
   7  -4  11        8.32       22.05     18.12 o 
  -4  -3  11        1.56        8.70     14.69 o 
  -3  -3  11       13.58       11.93     17.83 o 
  -2  -3  11       14.32       14.86     11.73 o 
  -1  -3  11       10.21       15.82     14.30 o 
   0  -3  11      385.39      397.25     22.00 o 
   1  -3  11        8.22        8.27      9.06 o 
   2  -3  11       14.11       12.08     12.08 o 
   3  -3  11       10.41       12.46     12.46 o 
   4  -3  11       22.63       36.06     18.20 o 
   5  -3  11      192.28      195.33     27.78 o 
   6  -3  11        3.74       12.73     16.09 o 
   7  -3  11       58.61       62.22     23.29 o 
  -5  -2  11        4.44       12.42     12.42 o 
  -4  -2  11       55.38       56.85     18.17 o 
  -3  -2  11       28.93        6.69     11.86 o 
  -2  -2  11        5.58        3.73     10.40 o 
  -1  -2  11      110.63      120.26     19.99 o 
   0  -2  11        0.07        5.63      8.00 o 
   1  -2  11      389.66      397.95     32.55 o 
   2  -2  11       15.70        2.98     13.57 o 
   3  -2  11      345.73      408.14     32.41 o 
   4  -2  11        8.69       11.99     12.53 o 
   5  -2  11       99.66      102.67     23.80 o 
   6  -2  11       23.88       39.36     15.64 o 
   7  -2  11        4.20        7.01     15.09 o 
   8  -2  11       15.92        7.25     18.80 o 
  -5  -1  11        5.39        4.54     14.03 o 
  -4  -1  11        8.98       16.32     15.71 o 
  -3  -1  11      241.93      221.09     25.96 o 
  -2  -1  11      143.56      171.36     24.62 o 
  -1  -1  11       41.60       31.75     15.89 o 
   0  -1  11       28.39       25.85      9.14 o 
   1  -1  11      175.49      201.09     23.19 o 
   2  -1  11      394.50      374.55     30.94 o 
   3  -1  11      580.93      515.57     34.95 o 
   4  -1  11       34.54       47.72     16.44 o 
   5  -1  11       22.30       41.70     15.94 o 
   6  -1  11       70.86       79.14     22.16 o 
   7  -1  11       86.40       97.04     23.00 o 
   8  -1  11        0.39       14.63     17.75 o 
  -5   0  11        1.46        7.48     15.12 o 
  -4   0  11       11.16       14.56     17.51 o 
  -3   0  11       37.05       13.61     17.93 o 
  -2   0  11       62.42      100.93     18.99 o 
  -1   0  11      541.33      541.45     35.69 o 
   0   0  11        3.33        9.31      8.08 o 
   1   0  11        1.31        3.17      7.85 o 
   2   0  11        9.53        3.21      9.64 o 
   3   0  11      259.38      249.24     23.50 o 
   4   0  11      447.56      519.15     32.99 o 
   5   0  11       14.22        0.00     14.73 o 
   6   0  11       55.69      107.71     19.56 o 
   7   0  11      144.06      164.86     27.28 o 
   8   0  11      151.74      149.02     26.97 o 
  -6   1  11        3.83       13.27     14.48 o 
  -5   1  11       24.00        4.86     19.09 o 
  -4   1  11      118.44      108.97     19.88 o 
  -3   1  11      360.14      333.44     33.22 o 
  -2   1  11      185.74      171.44     23.79 o 
  -1   1  11       56.63       19.76     17.50 o 
   0   1  11       73.99       74.70     11.33 o 
   1   1  11       34.74       34.06     14.72 o 
   2   1  11      223.84      224.70     21.51 o 
   3   1  11      194.28      248.33     21.64 o 
   4   1  11      547.17      633.14     34.17 o 
   5   1  11       20.70       10.72     14.75 o 
   6   1  11        2.16        4.66     14.15 o 
   7   1  11       46.43       53.18     17.86 o 
   8   1  11      106.17       94.42     25.90 o 
  -6   2  11       23.74       25.63     16.78 o 
  -5   2  11        0.28        9.95     15.27 o 
  -4   2  11        1.27        3.03     12.29 o 
  -3   2  11       55.86       75.41     18.22 o 
  -2   2  11      871.45      812.05     42.82 o 
  -1   2  11       53.57       48.51     18.32 o 
   0   2  11      985.86      964.09     29.78 o 
   1   2  11      475.14      542.17     32.32 o 
   2   2  11      634.87      562.49     33.52 o 
   3   2  11        1.17        1.45      9.53 o 
   4   2  11        0.71       28.09     11.16 o 
   5   2  11       19.39       54.50     16.20 o 
   6   2  11      190.16      198.80     25.31 o 
   7   2  11        4.53       23.17     14.02 o 
   8   2  11       25.95       16.60     20.41 o 
  -6   3  11       39.08       33.45     19.79 o 
  -5   3  11       12.31       11.78     17.34 o 
  -4   3  11      125.26      158.94     25.16 o 
  -3   3  11        0.72        2.71     12.63 o 
  -2   3  11      709.37      719.30     39.91 o 
  -1   3  11      130.95      135.89     20.16 o 
   0   3  11      635.57      640.19     24.71 o 
   1   3  11      204.84      217.07     21.76 o 
   2   3  11     1441.93     1316.06     49.55 o 
   3   3  11      167.34      159.31     21.90 o 
   4   3  11        2.44       36.51     12.11 o 
   5   3  11        0.88        9.67     12.12 o 
   6   3  11        0.10       15.52     15.52 o 
   7   3  11      352.50      390.31     35.03 o 
   8   3  11        4.04       16.05     16.05 o 
  -6   4  11       10.37       33.19     18.47 o 
  -5   4  11       42.82       58.86     19.27 o 
  -4   4  11      500.86      541.30     41.18 o 
  -3   4  11      169.12      208.41     25.03 o 
  -2   4  11      147.51      154.86     23.12 o 
  -1   4  11       83.01       83.01     15.69 o 
   0   4  11       59.21       72.34     10.82 o 
   1   4  11      920.49      821.23     38.78 o 
   2   4  11      268.01      273.20     23.04 o 
   3   4  11     1017.48     1044.25     44.90 o 
   4   4  11      247.78      337.98     25.60 o 
   5   4  11       16.65       10.56     16.21 o 
   6   4  11       89.26      135.15     19.78 o 
   7   4  11        1.72       17.59     17.59 o 
   8   4  11       15.17       14.10     16.90 o 
  -6   5  11        0.40        5.08     13.39 o 
  -5   5  11       21.45        5.16     16.37 o 
  -4   5  11       21.20       18.95     19.49 o 
  -3   5  11      148.87      164.71     24.93 o 
  -2   5  11       12.25       43.96     11.89 o 
  -1   5  11        0.63        9.39      9.39 o 
   0   5  11      168.77      154.01     15.54 o 
   1   5  11      278.35      299.94     26.33 o 
   2   5  11      289.99      281.11     26.73 o 
   3   5  11        5.96       24.17     10.88 o 
   4   5  11       76.86       94.93     19.89 o 
   5   5  11     1169.10     1152.14     48.56 o 
   6   5  11        4.13       14.70     15.24 o 
   7   5  11       34.11       25.68     18.17 o 
   8   5  11       40.31        6.94     20.98 o 
  -5   6  11       26.41       48.95     21.50 o 
  -4   6  11       95.33       55.38     23.30 o 
  -3   6  11       44.13       32.94     18.02 o 
  -2   6  11       62.60       70.17     18.09 o 
  -1   6  11       82.52      102.35     19.61 o 
   0   6  11      189.57      167.04     17.03 o 
   1   6  11      779.38      805.50     42.59 o 
   2   6  11       67.81       71.85     17.46 o 
   3   6  11       14.60       34.54     13.63 o 
   4   6  11       14.82        4.52     15.63 o 
   5   6  11       20.86        3.17     15.07 o 
   6   6  11      501.14      505.18     33.65 o 
   7   6  11       16.23       15.36     16.54 o 
   8   6  11        3.27       11.69     13.65 o 
  -5   7  11      354.46      359.60     34.33 o 
  -4   7  11       75.91       67.57     24.52 o 
  -3   7  11       85.94       65.66     20.98 o 
  -2   7  11      264.20      279.32     28.95 o 
  -1   7  11       80.82      117.07     22.38 o 
   0   7  11      665.54      619.37     57.57 o 
   1   7  11      499.73      464.03     32.30 o 
   2   7  11        3.68       14.94     13.28 o 
   3   7  11       77.94       70.05     18.88 o 
   4   7  11      168.30      167.52     24.52 o 
   5   7  11      406.99      452.47     34.18 o 
   6   7  11       39.36       58.80     17.85 o 
   7   7  11       42.15       45.66     20.00 o 
  -5   8  11       29.00       15.19     20.99 o 
  -4   8  11      289.25      303.21     34.65 o 
  -3   8  11      205.95      174.84     24.60 o 
  -2   8  11       12.16       30.73     17.98 o 
  -1   8  11       17.30        7.69     16.63 o 
   0   8  11      466.84      465.86     25.84 o 
   1   8  11      226.23      281.86     28.76 o 
   2   8  11       14.99        1.86     17.16 o 
   3   8  11       63.78       59.54     18.07 o 
   4   8  11      571.13      533.88     39.05 o 
   5   8  11        0.15       15.11     15.65 o 
   6   8  11      139.02      106.58     23.71 o 
   7   8  11       12.95       24.88     17.90 o 
  -4   9  11        8.24        9.66     19.49 o 
  -3   9  11       16.32        1.90     16.63 o 
  -2   9  11      225.53      214.40     25.25 o 
  -1   9  11       12.99       18.04     18.04 o 
   0   9  11      594.15      633.43     30.91 o 
   1   9  11       19.93       32.42     18.46 o 
   2   9  11       10.33       48.16     15.75 o 
   3   9  11       70.54       54.33     19.37 o 
   4   9  11      108.12      130.01     22.16 o 
   5   9  11       57.11       60.04     20.12 o 
   6   9  11       75.61       70.75     20.62 o 
  -4  10  11       54.00        3.82     19.85 o 
  -3  10  11       55.76       54.92     19.63 o 
  -2  10  11      220.52      196.85     25.41 o 
  -1  10  11      628.32      558.08     44.48 o 
   0  10  11       37.45       39.92     14.77 o 
   1  10  11        5.81       47.95     16.64 o 
   2  10  11      109.54      127.07     22.66 o 
   3  10  11      228.91      253.63     31.40 o 
   4  10  11      362.92      430.20     33.37 o 
   5  10  11      228.03      212.60     28.17 o 
   6  10  11       11.46       26.26     14.88 o 
  -3  11  11        1.07       28.86     13.74 o 
  -2  11  11      111.19      103.66     24.11 o 
  -1  11  11      601.33      565.99     44.83 o 
   0  11  11      430.34      420.94     30.41 o 
   1  11  11        2.25        6.93     17.32 o 
   2  11  11        3.86       14.97     17.50 o 
   3  11  11      262.91      258.11     31.99 o 
   4  11  11      170.87      179.45     27.70 o 
   5  11  11      236.32      203.32     29.38 o 
  -2  12  11        0.54        3.94     16.95 o 
  -1  12  11      168.69       90.26     28.31 o 
   0  12  11       11.72       16.41     14.12 o 
   1  12  11      332.12      324.48     37.76 o 
   2  12  11       76.17      128.71     24.99 o 
   3  12  11      111.84      130.24     25.08 o 
   4  12  11       13.84       28.59     15.50 o 
   1  13  11        7.37       34.72     17.43 o 
   1  -7  12        6.05        6.22     11.01 o 
   2  -7  12        7.62        5.03     14.63 o 
  -1  -6  12        8.03       11.93     13.81 o 
   0  -6  12       38.15       42.01     12.26 o 
   1  -6  12       44.65       53.03     15.31 o 
   2  -6  12        6.43        1.72     13.78 o 
   3  -6  12       35.45       19.76     16.35 o 
   4  -6  12       10.12       30.46     16.39 o 
  -2  -5  12        1.19        4.96     10.61 o 
  -1  -5  12       30.90        3.73     11.68 o 
   0  -5  12      136.20      114.41     15.94 o 
   1  -5  12        1.70       15.23     13.98 o 
   2  -5  12       31.21       37.53     14.14 o 
   3  -5  12       11.20        1.78     14.27 o 
   4  -5  12      142.67      130.45     14.14 o 
   5  -5  12       97.86      108.49     21.64 o 
  -3  -4  12        0.31        2.49     11.03 o 
  -2  -4  12       47.48       43.42     17.80 o 
  -1  -4  12       11.22        1.63     15.30 o 
   0  -4  12       12.30       33.94     11.06 o 
   1  -4  12       93.66      117.77     20.78 o 
   2  -4  12        0.05        3.52     14.53 o 
   3  -4  12        0.63        1.42      9.77 o 
   4  -4  12       71.65       68.78     21.06 o 
   5  -4  12       49.35       80.46     23.76 o 
   6  -4  12       61.56       71.69     21.76 o 
  -4  -3  12       13.80        8.25     15.66 o 
  -3  -3  12        4.25        3.92     11.91 o 
  -2  -3  12        2.20       13.15     14.11 o 
  -1  -3  12        1.57        0.00     11.24 o 
   0  -3  12      240.67      250.87     19.30 o 
   1  -3  12        0.42        6.62     11.24 o 
   2  -3  12       73.80       97.60     18.43 o 
   3  -3  12       28.13       45.76     15.08 o 
   4  -3  12       16.64       19.50     14.96 o 
   5  -3  12       50.90       41.65     18.70 o 
   6  -3  12        5.35        8.37     17.41 o 
   7  -3  12       38.83       35.66     20.66 o 
  -4  -2  12       41.91       62.61     17.01 o 
  -3  -2  12        5.71       15.53     13.69 o 
  -2  -2  12       34.77       18.37     17.78 o 
  -1  -2  12       26.09       43.26     13.91 o 
   0  -2  12        0.74       14.95      9.53 o 
   1  -2  12       87.65       83.72     17.01 o 
   2  -2  12        1.60        6.36     10.78 o 
   3  -2  12      189.35      201.09     25.09 o 
   4  -2  12       90.94      144.01     22.56 o 
   5  -2  12       26.09       12.58     17.00 o 
   6  -2  12        0.24       13.09     15.92 o 
   7  -2  12       20.65       13.57     21.19 o 
  -4  -1  12       12.87       52.29     15.25 o 
  -3  -1  12      111.49      110.70     22.95 o 
  -2  -1  12       83.05       75.60     18.67 o 
  -1  -1  12       99.17      103.51     20.61 o 
   0  -1  12        0.86        4.75     12.32 o 
   1  -1  12       72.87       61.22     19.06 o 
   2  -1  12       63.91       91.33     19.00 o 
   3  -1  12      324.22      405.29     29.21 o 
   4  -1  12      172.39      163.13     15.82 o 
   5  -1  12      131.56      127.66     22.82 o 
   6  -1  12        0.40        6.82     15.10 o 
   7  -1  12       44.49       29.32     22.17 o 
   8  -1  12       24.86        5.87     22.14 o 
  -5   0  12        0.09        7.54     13.41 o 
  -4   0  12        0.55        3.65     13.83 o 
  -3   0  12        5.49       10.75     13.76 o 
  -2   0  12      116.63      135.93     25.15 o 
  -1   0  12      807.30      810.95     43.58 o 
   0   0  12       23.89        7.57     10.39 o 
   1   0  12        9.24        7.84     12.51 o 
   2   0  12       12.41       18.87     12.07 o 
   3   0  12      291.87      313.52     28.21 o 
   4   0  12        1.18       29.26     14.36 o 
   5   0  12       20.94       27.60     16.71 o 
   6   0  12       41.04       11.04     17.51 o 
   7   0  12      127.33      145.90     27.51 o 
   8   0  12       83.76       79.26     25.57 o 
  -5   1  12       29.32       53.40     17.85 o 
  -4   1  12       30.91       21.54     20.23 o 
  -3   1  12      122.00      119.21     23.94 o 
  -2   1  12       28.38       14.08     17.01 o 
  -1   1  12        7.94       31.18     15.16 o 
   0   1  12       90.96       91.25     12.72 o 
   1   1  12       58.14       62.68     16.15 o 
   2   1  12       97.00      136.04     18.22 o 
   3   1  12      127.39      131.95     22.05 o 
   4   1  12       51.32       48.75     17.89 o 
   5   1  12        0.39       13.68     12.13 o 
   6   1  12       24.68       54.97     20.06 o 
   7   1  12       69.42       98.42     26.61 o 
   8   1  12      144.38      115.52     26.22 o 
  -5   2  12        3.17       32.13     17.56 o 
  -4   2  12        3.67       11.20     12.89 o 
  -3   2  12       28.28        9.40     18.29 o 
  -2   2  12      384.04      393.66     33.64 o 
  -1   2  12        2.88       13.29     12.94 o 
   0   2  12      182.78      164.39     16.53 o 
   1   2  12      196.05      250.42     25.27 o 
   2   2  12       43.66       61.31     16.09 o 
   3   2  12       35.84       32.92     15.99 o 
   4   2  12       93.71      108.77     18.16 o 
   5   2  12       33.51       33.67     15.00 o 
   6   2  12       67.15       94.95     19.15 o 
   7   2  12       58.68      114.71     20.77 o 
   8   2  12       49.72       45.04     24.85 o 
  -5   3  12        0.40       14.18     16.42 o 
  -4   3  12       11.01       13.96     16.38 o 
  -3   3  12      124.61      119.13     24.74 o 
  -2   3  12      332.21      367.12     30.68 o 
  -1   3  12        8.94       28.42     14.12 o 
   0   3  12       18.98       14.24      9.84 o 
   1   3  12       63.48       34.82     19.62 o 
   2   3  12     1260.96     1324.70     54.23 o 
   3   3  12       73.94       78.12     15.55 o 
   4   3  12        9.06       25.40     12.13 o 
   5   3  12       83.30       59.97     21.26 o 
   6   3  12        3.19        9.85     15.91 o 
   7   3  12      171.86      149.30     27.65 o 
   8   3  12        4.43       20.25     16.65 o 
  -5   4  12        0.57       12.14     17.81 o 
  -4   4  12       93.19      112.04     23.63 o 
  -3   4  12        3.55        9.62     18.01 o 
  -2   4  12       32.94       37.92     19.49 o 
  -1   4  12       19.32       28.99     14.41 o 
   0   4  12        4.78       12.79      8.64 o 
   1   4  12       55.32       43.66     15.15 o 
   2   4  12       43.16       45.24     13.45 o 
   3   4  12      735.17      818.12     41.94 o 
   4   4  12      255.21      266.31     26.79 o 
   5   4  12        0.27        0.00     14.86 o 
   6   4  12      149.37      138.34     26.88 o 
   7   4  12        0.76       11.84     16.62 o 
   8   4  12        2.35        1.74     14.74 o 
  -5   5  12        8.45       12.06     18.33 o 
  -4   5  12       34.74        3.99     22.23 o 
  -3   5  12      166.60      183.19     27.19 o 
  -2   5  12       15.08       14.75     16.54 o 
  -1   5  12       36.01       37.05     19.16 o 
   0   5  12      241.13      266.24     17.98 o 
   1   5  12      502.31      493.20     33.43 o 
   2   5  12       57.63       83.65     16.14 o 
   3   5  12        1.91       17.85     14.28 o 
   4   5  12       12.76        1.53     13.51 o 
   5   5  12      634.41      627.05     40.10 o 
   6   5  12       18.67        4.96     17.98 o 
   7   5  12      102.96       96.54     25.60 o 
   8   5  12        0.62        5.02     15.98 o 
  -5   6  12       39.11       33.89     18.76 o 
  -4   6  12      159.06      141.42     24.08 o 
  -3   6  12        0.16        9.46     13.92 o 
  -2   6  12        9.85        1.45     12.44 o 
  -1   6  12        9.19        2.70     12.41 o 
   0   6  12       19.84        9.12     16.07 o 
   1   6  12     1358.05     1364.74     55.84 o 
   2   6  12       21.45       24.64     15.19 o 
   3   6  12       15.40        1.32     10.79 o 
   4   6  12       85.29       79.18     19.80 o 
   5   6  12       61.95       53.14     20.21 o 
   6   6  12      241.21      296.84     30.09 o 
   7   6  12        1.06       16.88     16.88 o 
  -5   7  12      170.45      156.86     30.13 o 
  -4   7  12        9.19       11.80     21.07 o 
  -3   7  12      149.51      153.60     25.64 o 
  -2   7  12       20.43        1.97     17.60 o 
  -1   7  12       44.78       36.89     16.55 o 
   0   7  12      107.33      117.71     17.08 o 
   1   7  12      138.65      139.82     23.72 o 
   2   7  12      810.07      764.46     45.77 o 
   3   7  12      154.53       95.52     24.55 o 
   4   7  12       60.66       50.64     20.48 o 
   5   7  12      148.61      166.14     24.83 o 
   6   7  12      119.81      149.69     22.90 o 
   7   7  12       28.50       17.31     18.42 o 
  -4   8  12      235.65      241.87     32.06 o 
  -3   8  12      292.47      329.86     31.67 o 
  -2   8  12       10.94        7.81     14.02 o 
  -1   8  12       72.77       57.23     21.11 o 
   0   8  12      434.07      477.98     28.17 o 
   1   8  12      170.87      147.44     26.34 o 
   2   8  12       33.79       27.76     20.81 o 
   3   8  12       51.09       53.85     19.22 o 
   4   8  12      417.73      378.62     33.77 o 
   5   8  12        5.71       42.81     15.05 o 
   6   8  12       96.45       84.36     23.54 o 
   7   8  12        9.87       16.04     16.78 o 
  -4   9  12       40.14       35.58     19.41 o 
  -3   9  12        5.07       10.01     14.85 o 
  -2   9  12       75.80       52.45     23.71 o 
  -1   9  12       60.38       78.78     19.70 o 
   0   9  12      797.38      727.19     33.71 o 
   1   9  12        0.02       12.90     15.81 o 
   2   9  12       33.54       52.44     19.98 o 
   3   9  12       13.70        6.59     15.83 o 
   4   9  12      412.29      433.58     32.62 o 
   5   9  12       40.16       52.22     21.47 o 
   6   9  12       68.46       67.44     21.45 o 
  -3  10  12        9.12       14.46     14.46 o 
  -2  10  12      135.27      102.39     24.52 o 
  -1  10  12      195.41      171.17     29.40 o 
   0  10  12       24.01       20.76     14.85 o 
   1  10  12       45.36       56.74     21.70 o 
   2  10  12      314.09      386.40     35.33 o 
   3  10  12      101.23      113.09     23.32 o 
   4  10  12       20.49       26.55     18.28 o 
   5  10  12      436.35      398.91     34.63 o 
  -2  11  12       40.38       35.81     19.91 o 
  -1  11  12      458.06      416.73     37.36 o 
   0  11  12      506.23      437.50     30.68 o 
   1  11  12        2.42       30.49     16.35 o 
   2  11  12        4.74        4.56     18.61 o 
   3  11  12       40.13       16.42     20.26 o 
   4  11  12       99.73       92.84     22.31 o 
  -1  12  12       66.31       69.39     19.43 o 
   0  12  12       16.64        4.54     22.08 o 
   1  12  12      393.04      375.89     36.82 o 
   2  12  12       62.55       31.49     20.89 o 
   3  12  12      228.08      212.59     30.03 o 
   2  -6  13       13.31       44.68     15.99 o 
  -1  -5  13       43.12       46.79     17.29 o 
   0  -5  13      107.54      121.56     25.36 o 
   1  -5  13        0.95       11.40     14.52 o 
   2  -5  13       12.85        6.83     12.47 o 
   3  -5  13        2.30        1.35     11.36 o 
   4  -5  13       75.59       54.76     18.89 o 
  -2  -4  13        0.98       10.58     13.40 o 
  -1  -4  13        2.55        7.69     13.55 o 
   0  -4  13      118.31      121.73     14.28 o 
   1  -4  13      164.38      145.35     22.97 o 
   2  -4  13        8.78       17.83     13.55 o 
   3  -4  13        0.20       16.48     14.57 o 
   4  -4  13       10.22       33.55     15.81 o 
   5  -4  13       29.05       42.43     20.19 o 
  -3  -3  13        0.28       11.11     14.08 o 
  -2  -3  13        8.92       15.87     10.74 o 
  -1  -3  13        0.90        5.18     10.63 o 
   0  -3  13       54.51       67.77     18.64 o 
   1  -3  13        1.63       12.25     12.25 o 
   2  -3  13       67.55       39.19     17.25 o 
   3  -3  13       11.74       25.62     14.99 o 
   4  -3  13       14.23        1.44     12.74 o 
   5  -3  13       14.98        7.98     15.14 o 
   6  -3  13        0.14        5.56     19.76 o 
  -3  -2  13        2.41        0.00      9.74 o 
  -2  -2  13       38.46       26.39     14.34 o 
  -1  -2  13        0.86       12.92     15.62 o 
   0  -2  13        0.37        1.89      8.55 o 
   1  -2  13        4.39        7.80     11.15 o 
   2  -2  13        0.25        3.48     11.69 o 
   3  -2  13      152.03      126.38     22.82 o 
   4  -2  13       79.84       68.23     22.24 o 
   5  -2  13       55.71       82.61     20.27 o 
   6  -2  13        0.19        8.47     12.46 o 
   7  -2  13        1.07        1.71     15.58 o 
  -4  -1  13        0.08        3.52     12.18 o 
  -3  -1  13       25.13       29.72     18.08 o 
  -2  -1  13        2.35        6.79     12.84 o 
  -1  -1  13      148.76      129.50     22.75 o 
   0  -1  13       37.99       36.52     13.80 o 
   1  -1  13        5.13       13.33     13.00 o 
   2  -1  13        5.26       10.30     14.05 o 
   3  -1  13        7.52       35.57     15.34 o 
   4  -1  13      288.99      237.94     31.76 o 
   5  -1  13      134.14      116.09     26.15 o 
   6  -1  13        2.91       17.03     17.03 o 
   7  -1  13        9.16        5.35     14.04 o 
  -4   0  13        0.70        1.50     12.14 o 
  -3   0  13        5.16        4.24     13.63 o 
  -2   0  13       68.00       58.93     18.31 o 
  -1   0  13      167.51      174.58     25.28 o 
   0   0  13       14.44       25.05     10.56 o 
   1   0  13        3.42        3.78     10.67 o 
   2   0  13        0.62       11.13     11.13 o 
   3   0  13       74.71       97.03     18.96 o 
   4   0  13       17.30       13.65     13.65 o 
   5   0  13       37.86       39.31     18.01 o 
   6   0  13       39.73       54.74     22.77 o 
   7   0  13       44.92       62.34     21.50 o 
  -4   1  13        1.47       10.81     15.16 o 
  -3   1  13       24.41        3.03     14.55 o 
  -2   1  13        6.95       42.15     17.35 o 
  -1   1  13      155.49      186.57     22.59 o 
   0   1  13        2.23        5.16      8.73 o 
   1   1  13        1.32        5.22      9.23 o 
   2   1  13       39.80       84.48     18.89 o 
   3   1  13       58.82       18.18     18.18 o 
   4   1  13       55.64       71.28     16.98 o 
   5   1  13        0.92        7.64     12.81 o 
   6   1  13       29.08        9.82     21.36 o 
   7   1  13       63.23       43.87     24.71 o 
  -4   2  13       14.87       16.00     19.15 o 
  -3   2  13       12.21       15.44     15.44 o 
  -2   2  13      204.00      205.67     27.29 o 
  -1   2  13      141.95      160.63     21.61 o 
   0   2  13      219.18      248.99     20.13 o 
   1   2  13       73.16       77.32     18.09 o 
   2   2  13      168.43      253.64     27.56 o 
   3   2  13      184.33      200.91     25.88 o 
   4   2  13       60.32       43.23     19.23 o 
   5   2  13        0.50       13.05     15.16 o 
   6   2  13       20.91       19.98     19.98 o 
   7   2  13       64.86       91.99     23.83 o 
  -4   3  13       83.07      105.79     21.54 o 
  -3   3  13      126.72      122.94     25.44 o 
  -2   3  13       91.10      117.92     24.31 o 
  -1   3  13        1.16        8.96     14.39 o 
   0   3  13      224.78      221.03     19.09 o 
   1   3  13       35.72       43.42     15.43 o 
   2   3  13     1084.86     1107.34     51.49 o 
   3   3  13       27.10        5.44     17.27 o 
   4   3  13       15.93       10.70     15.87 o 
   5   3  13        6.38        9.77     14.36 o 
   6   3  13        5.43       28.22     16.26 o 
   7   3  13       42.75       17.19     20.70 o 
   8   3  13        6.43        1.86     19.82 o 
  -4   4  13        0.99       33.03     16.43 o 
  -3   4  13       31.18       76.39     18.71 o 
  -2   4  13      248.88      215.59     29.51 o 
  -1   4  13       42.81       42.05     18.99 o 
   0   4  13      165.69      161.49     16.66 o 
   1   4  13      214.67      237.61     27.17 o 
   2   4  13       47.27       48.61     17.93 o 
   3   4  13      524.21      526.37     40.06 o 
   4   4  13      161.57      172.26     26.03 o 
   5   4  13       28.24       49.30     17.13 o 
   6   4  13      146.50      171.61     25.99 o 
   7   4  13       13.26       35.86     15.45 o 
  -4   5  13       39.38       47.87     20.84 o 
  -3   5  13       85.17       91.90     24.32 o 
  -2   5  13        7.93        9.20     13.44 o 
  -1   5  13       29.06       15.01     19.30 o 
   0   5  13       49.70       86.32     12.72 o 
   1   5  13      138.70      104.41     25.92 o 
   2   5  13      249.46      248.46     29.24 o 
   3   5  13       97.88       64.18     21.07 o 
   4   5  13        1.27        3.05     14.54 o 
   5   5  13      196.32      254.78     27.35 o 
   6   5  13       59.74       55.68     19.88 o 
   7   5  13      184.60      136.85     26.97 o 
  -4   6  13      130.49       93.72     28.18 o 
  -3   6  13       17.07       10.31     17.51 o 
  -2   6  13        1.83        3.19     11.85 o 
  -1   6  13        5.13        3.05     14.34 o 
   0   6  13       11.09       28.13     11.40 o 
   1   6  13      530.60      569.24     40.95 o 
   2   6  13        0.09        3.93     12.73 o 
   3   6  13       25.92       35.81     14.85 o 
   4   6  13        0.90        1.53     12.19 o 
   5   6  13       20.06        5.57     21.01 o 
   6   6  13       27.44       11.08     20.77 o 
   7   6  13        9.24        1.75     18.37 o 
  -4   7  13        3.71        6.28     21.20 o 
  -3   7  13      281.73      254.90     35.74 o 
  -2   7  13       46.37       31.27     20.03 o 
  -1   7  13        0.30        1.96     17.33 o 
   0   7  13        2.83        5.08     11.11 o 
   1   7  13       29.00        6.07     20.06 o 
   2   7  13      326.79      335.07     31.55 o 
   3   7  13      242.80      296.99     31.21 o 
   4   7  13       23.15       28.50     17.74 o 
   5   7  13       57.66       70.94     21.64 o 
   6   7  13       91.51      110.05     25.44 o 
   7   7  13       16.78       38.87     15.42 o 
  -4   8  13       48.02       32.51     20.32 o 
  -3   8  13      130.26      129.66     29.49 o 
  -2   8  13       35.49       19.16     19.85 o 
  -1   8  13      219.52      254.48     31.99 o 
   0   8  13      192.02      205.15     20.31 o 
   1   8  13        7.53       14.85     18.15 o 
   2   8  13       52.33       23.39     22.45 o 
   3   8  13       23.11       14.16     21.70 o 
   4   8  13      189.14      192.57     28.35 o 
   5   8  13       37.77       45.05     17.25 o 
   6   8  13      107.44       86.95     22.54 o 
  -3   9  13        0.86        1.72     14.79 o 
  -2   9  13       12.58       19.36     18.71 o 
  -1   9  13       47.20       46.04     22.60 o 
   0   9  13      444.13      484.93     64.01 o 
   1   9  13        0.20        6.68     19.31 o 
   2   9  13        7.45       55.32     16.41 o 
   3   9  13        0.22       10.37     15.74 o 
   4   9  13      319.68      285.14     35.01 o 
   5   9  13       10.57        6.87     16.91 o 
   6   9  13        3.99        1.65     15.43 o 
  -2  10  13       25.94       51.88     15.82 o 
  -1  10  13        4.90        4.46     20.15 o 
   0  10  13      169.76      179.79     19.64 o 
   1  10  13      100.45       85.51     24.83 o 
   2  10  13      172.01      167.51     29.32 o 
   3  10  13        5.05       17.11     16.77 o 
   4  10  13        1.11       15.86     20.80 o 
   5  10  13      352.61      251.37     32.04 o 
  -1  11  13      135.30      136.58     26.48 o 
   0  11  13      230.56      229.19     26.16 o 
   1  11  13        2.59        5.13     14.22 o 
   2  11  13       21.89        6.94     16.76 o 
   3  11  13        9.88        8.54     20.60 o 
   4  11  13       31.91       62.13     18.56 o 
   1  12  13      285.01      225.79     32.82 o 
   0  -4  14       91.88       92.45     24.09 o 
   1  -4  14      117.28       84.73     22.41 o 
   2  -4  14        0.08        5.40     11.06 o 
   3  -4  14        9.25       13.79     13.79 o 
   4  -4  14        8.62       10.95     14.16 o 
  -1  -3  14        0.52       11.24     11.24 o 
   0  -3  14        4.42       11.33      9.78 o 
   1  -3  14       20.72        0.00     12.98 o 
   2  -3  14       20.00       28.26     14.13 o 
   3  -3  14        0.18        7.22     11.26 o 
   4  -3  14       36.07       38.09     18.31 o 
   5  -3  14        1.05        5.65     16.95 o 
  -2  -2  14        2.49        7.69     11.30 o 
  -1  -2  14        0.43        0.00     10.98 o 
   0  -2  14       23.62       42.77     10.29 o 
   1  -2  14        2.81        8.44     15.32 o 
   2  -2  14       21.60       28.61     15.65 o 
   3  -2  14       89.75       83.56     19.08 o 
   4  -2  14       23.60        5.81     20.25 o 
   5  -2  14       77.64       46.26     25.88 o 
   6  -2  14        5.63        8.33     15.14 o 
  -3  -1  14        0.17        3.96     10.45 o 
  -2  -1  14        1.38       13.19     13.19 o 
  -1  -1  14      159.85      132.61     25.22 o 
   0  -1  14      115.72       95.57     16.04 o 
   1  -1  14        7.73       28.99     14.34 o 
   2  -1  14        0.56        2.82     12.68 o 
   3  -1  14       29.86       24.26     16.01 o 
   4  -1  14      169.13      137.31     28.32 o 
   5  -1  14       77.27       23.53     22.52 o 
   6  -1  14        1.12       15.49     15.49 o 
  -3   0  14        0.03        6.93     10.07 o 
  -2   0  14       13.04        1.41     12.49 o 
  -1   0  14        0.18       10.17     13.71 o 
   0   0  14       34.72       57.27     20.28 o 
   1   0  14      239.08      243.50     26.60 o 
   2   0  14        3.94        4.25     10.64 o 
   3   0  14        0.53       18.76     13.53 o 
   4   0  14       12.66       15.81     15.81 o 
   5   0  14       37.47       37.65     19.52 o 
   6   0  14        7.95        5.37     18.01 o 
   7   0  14        5.67       22.10     19.02 o 
  -3   1  14       13.49       22.70     19.64 o 
  -2   1  14        0.81       11.76     15.17 o 
  -1   1  14       57.19       61.25     19.02 o 
   0   1  14        7.37        7.30     10.40 o 
   1   1  14       12.47        9.07     15.93 o 
   2   1  14       68.00       88.18     21.34 o 
   3   1  14       72.58      108.04     17.43 o 
   4   1  14      102.37      116.52     23.93 o 
   5   1  14       23.77        8.20     22.16 o 
   6   1  14        2.42       17.77     17.77 o 
   7   1  14       19.13       16.15     20.02 o 
  -4   2  14       14.24       54.23     16.91 o 
  -3   2  14        7.46        9.81     17.96 o 
  -2   2  14      121.42      152.39     23.00 o 
  -1   2  14      120.60      140.23     21.12 o 
   0   2  14       36.86       58.32     12.30 o 
   1   2  14        7.85        7.40     16.75 o 
   2   2  14       65.30       63.90     19.73 o 
   3   2  14      272.58      301.86     31.93 o 
   4   2  14        0.16        6.05     16.61 o 
   5   2  14        1.67        3.39     13.74 o 
   6   2  14       51.28       56.67     22.04 o 
   7   2  14       20.54       57.95     19.54 o 
  -4   3  14       34.91       23.87     17.50 o 
  -3   3  14       56.87       62.46     23.25 o 
  -2   3  14        1.76        6.15     12.80 o 
  -1   3  14       25.25       20.73     19.54 o 
   0   3  14      371.42      398.16     24.64 o 
   1   3  14        6.72       16.86     18.12 o 
   2   3  14       77.83       89.67     20.58 o 
   3   3  14       57.99      105.19     22.72 o 
   4   3  14       31.75       39.71     18.42 o 
   5   3  14       10.42        0.00     13.95 o 
   6   3  14        5.16        5.99     17.22 o 
   7   3  14       14.08        3.84     20.01 o 
  -4   4  14        0.39        0.00     13.70 o 
  -3   4  14       50.65       34.75     22.85 o 
  -2   4  14      191.99      205.65     29.74 o 
  -1   4  14       14.07        3.83     17.22 o 
   0   4  14       15.23       24.25     16.07 o 
   1   4  14      120.26       76.41     20.33 o 
   2   4  14        0.02       15.03     15.03 o 
   3   4  14       18.23       10.96     13.24 o 
   4   4  14      102.91      146.91     23.02 o 
   5   4  14       60.82       73.09     18.18 o 
   6   4  14       85.68       96.44     20.57 o 
   7   4  14       33.57        5.72     17.97 o 
  -4   5  14        2.32       12.84     12.84 o 
  -3   5  14       12.10       22.83     20.24 o 
  -2   5  14        5.00       14.82     14.82 o 
  -1   5  14       27.44       17.71     17.71 o 
   0   5  14        0.56        0.61     17.19 o 
   1   5  14       93.39       98.21     22.67 o 
   2   5  14      280.75      305.73     31.75 o 
   3   5  14        0.29       18.39     13.66 o 
   4   5  14       42.06       55.97     19.34 o 
   5   5  14       24.51       19.64     17.79 o 
   6   5  14       35.16       40.82     19.97 o 
   7   5  14      110.24       86.40     26.27 o 
  -3   6  14       40.50       58.81     20.31 o 
  -2   6  14       25.71       21.11     17.53 o 
  -1   6  14        3.33        6.14     16.87 o 
   0   6  14        1.10        9.74      9.74 o 
   1   6  14      147.61      162.58     25.14 o 
   2   6  14       64.75       47.93     23.40 o 
   3   6  14      363.65      383.73     37.12 o 
   4   6  14       31.12       24.27     19.19 o 
   5   6  14        0.56        3.46     16.19 o 
   6   6  14        4.56        6.97     15.46 o 
   7   6  14       23.94       31.02     16.65 o 
  -3   7  14      311.52      355.62     31.48 o 
  -2   7  14       50.86       81.66     23.24 o 
  -1   7  14        1.77       14.67     15.18 o 
   0   7  14        9.72        4.36     11.97 o 
   1   7  14      239.15      211.05     31.66 o 
   2   7  14       20.38       21.63     19.59 o 
   3   7  14      116.43      110.92     25.38 o 
   4   7  14      122.66       53.17     25.20 o 
   5   7  14       55.24       82.84     19.30 o 
   6   7  14       57.21       41.52     21.50 o 
  -3   8  14        1.75        8.40     19.10 o 
  -2   8  14       49.07       47.83     21.69 o 
  -1   8  14      352.44      348.09     35.85 o 
   0   8  14      103.53      118.86     18.01 o 
   1   8  14        2.87       26.24     18.64 o 
   2   8  14       30.16       51.44     18.08 o 
   3   8  14       11.31        8.69     15.34 o 
   4   8  14       46.71       80.49     22.38 o 
   5   8  14       51.75       50.99     20.06 o 
   6   8  14       72.35       66.14     22.56 o 
  -2   9  14        0.54       30.41     16.23 o 
  -1   9  14       18.38       35.36     21.42 o 
   0   9  14      107.65       29.09     22.09 o 
   1   9  14       31.27        6.71     19.60 o 
   2   9  14      263.69      229.70     35.43 o 
   3   9  14       25.99       24.41     19.38 o 
   4   9  14      113.70      111.66     25.27 o 
   5   9  14       17.21       49.98     14.42 o 
  -1  10  14       28.58       37.74     18.71 o 
   0  10  14      157.18      150.44     19.42 o 
   1  10  14       39.79       46.19     23.52 o 
   2  10  14        4.55       39.61     16.02 o 
   3  10  14       12.28       15.54     17.24 o 
   4  10  14       10.07       30.53     18.35 o 
   0  11  14       32.59       34.51     13.41 o 
   1  11  14       17.36        9.16     22.42 o 
   2  11  14       72.34       55.73     22.01 o 
   3  11  14        0.57        6.95     13.10 o 
   0  -3  15        0.24        6.28      8.43 o 
   1  -3  15        2.23       12.52     14.05 o 
   2  -3  15       24.16       33.48     15.55 o 
   3  -3  15        1.32       10.66     10.66 o 
  -1  -2  15        0.70        4.96     10.59 o 
   0  -2  15       23.17       24.88     18.64 o 
   1  -2  15        0.13       18.00     13.21 o 
   2  -2  15       11.31        6.93     14.68 o 
   3  -2  15       18.93        8.70     14.61 o 
   4  -2  15        1.23        5.99     12.39 o 
   5  -2  15       74.89       93.51     20.50 o 
  -1  -1  15       80.88       92.72     18.79 o 
   0  -1  15       24.94       20.21     10.88 o 
   1  -1  15       28.81       27.16     16.44 o 
   2  -1  15        2.93        5.39     14.99 o 
   3  -1  15        0.04       24.69     14.00 o 
   4  -1  15       23.26        4.76     15.03 o 
   5  -1  15        7.56        7.94     16.64 o 
  -2   0  15        0.17        3.22     14.52 o 
  -1   0  15       12.09       18.19     16.58 o 
   0   0  15       87.85      105.66     14.22 o 
   1   0  15      109.83      116.98     21.82 o 
   2   0  15       11.45       25.97     15.93 o 
   3   0  15        6.42        9.76     15.68 o 
   4   0  15        0.64       14.22     14.22 o 
   5   0  15       10.94       12.28     19.48 o 
   6   0  15        0.74       12.19     14.09 o 
  -2   1  15        0.18        1.82     14.68 o 
  -1   1  15       16.05        2.99     14.35 o 
   0   1  15        5.11        2.25      9.97 o 
   1   1  15        6.02       37.73     16.90 o 
   2   1  15       27.53        5.96     19.74 o 
   3   1  15       35.40       47.70     18.94 o 
   4   1  15       35.72        8.55     20.14 o 
   5   1  15       33.66       25.66     20.35 o 
   6   1  15        0.19        1.86     15.92 o 
  -3   2  15        5.88       13.36     13.36 o 
  -2   2  15       48.19       58.20     17.26 o 
  -1   2  15       39.09       24.31     16.74 o 
   0   2  15       11.65       33.10     11.72 o 
   1   2  15       17.77       36.81     14.38 o 
   2   2  15      108.85      148.83     23.51 o 
   3   2  15       47.17       29.52     21.55 o 
   4   2  15       48.33       60.38     19.58 o 
   5   2  15        3.64       19.13     17.69 o 
   6   2  15       70.67       79.36     24.74 o 
  -3   3  15       11.39        3.85     16.06 o 
  -2   3  15       27.54       32.89     21.16 o 
  -1   3  15       83.31       86.74     24.29 o 
   0   3  15      231.09      242.72     20.40 o 
   1   3  15       31.87       33.52     18.08 o 
   2   3  15       65.64       66.25     22.93 o 
   3   3  15       37.80       31.87     18.42 o 
   4   3  15      250.03      247.70     30.36 o 
   5   3  15        0.27       15.79     15.79 o 
   6   3  15       22.79       14.43     17.70 o 
  -3   4  15        8.72       13.83     13.83 o 
  -2   4  15       79.20       83.70     21.32 o 
  -1   4  15        3.68        1.50     13.97 o 
   0   4  15       11.40       21.67     11.48 o 
   1   4  15       80.04      110.83     23.16 o 
   2   4  15       13.76       16.82     17.36 o 
   3   4  15        6.59        0.00     13.56 o 
   4   4  15       14.81        8.54     18.01 o 
   5   4  15       80.16      109.21     21.69 o 
   6   4  15       39.46        8.15     20.38 o 
  -3   5  15       10.85        4.11     19.55 o 
  -2   5  15        0.02       10.21     18.50 o 
  -1   5  15       10.41       14.12     17.32 o 
   0   5  15       26.62       48.58     13.81 o 
   1   5  15       76.76       88.76     23.89 o 
   2   5  15      147.38      112.36     26.29 o 
   3   5  15        0.05        2.24     17.87 o 
   4   5  15       24.37       19.40     17.93 o 
   5   5  15       53.84       68.92     21.43 o 
   6   5  15        6.90       18.27     18.27 o 
  -3   6  15       16.25        2.04     18.99 o 
  -2   6  15       46.52       68.84     19.44 o 
  -1   6  15       15.56        0.00     16.15 o 
   0   6  15        6.03       26.16     10.78 o 
   1   6  15       10.88       31.84     17.63 o 
   2   6  15       97.97      157.28     24.07 o 
   3   6  15      411.89      469.06     38.52 o 
   4   6  15       77.83       67.01     24.83 o 
   5   6  15        7.85       14.49     18.33 o 
   6   6  15        9.46       17.66     17.66 o 
  -2   7  15       21.41        0.00     17.26 o 
  -1   7  15       93.12       78.44     24.98 o 
   0   7  15        0.41        7.23      9.18 o 
   1   7  15       58.20       56.61     20.90 o 
   2   7  15        8.27        6.74     18.03 o 
   3   7  15       19.48       17.00     17.00 o 
   4   7  15      142.84      149.15     26.80 o 
   5   7  15       53.01       47.10     17.90 o 
   6   7  15       51.08       60.99     18.34 o 
  -2   8  15       35.13       25.56     20.84 o 
  -1   8  15      245.13      224.01     30.39 o 
   0   8  15       39.54       33.45     15.33 o 
   1   8  15       42.29       49.07     22.26 o 
   2   8  15       36.29       55.50     23.38 o 
   3   8  15        5.61       16.02     16.57 o 
   4   8  15       16.74        3.62     14.14 o 
   5   8  15       43.03       13.97     21.53 o 
  -1   9  15        4.53       15.11     21.35 o 
   0   9  15       24.69       35.88     16.54 o 
   1   9  15      148.44      165.66     26.76 o 
   2   9  15      286.57      245.62     33.59 o 
   3   9  15       69.04       80.30     24.43 o 
   4   9  15       46.20       29.77     22.25 o 
   0  10  15       55.47       34.47     16.60 o 
   1  10  15        1.40       27.23     15.70 o 
   2  10  15        8.18        7.00     20.99 o 
   3  10  15      109.37       72.28     23.72 o 
   0  -1  16        0.33       18.72     13.59 o 
   1  -1  16       44.41       53.20     16.54 o 
   2  -1  16       20.00       25.90     17.70 o 
   3  -1  16        0.01        1.48     13.61 o 
   4  -1  16        2.77       12.42     12.42 o 
  -1   0  16        3.51        2.56     11.61 o 
   0   0  16       32.10       21.74     13.61 o 
   1   0  16       19.12       15.29     17.44 o 
   2   0  16        5.83        2.95     13.54 o 
   3   0  16       93.22       96.69     22.93 o 
   4   0  16        0.16       13.07     13.07 o 
   5   0  16        2.82       10.13     17.03 o 
  -1   1  16       11.29        1.73     15.85 o 
   0   1  16        2.82       10.34     10.34 o 
   1   1  16        9.38       22.49     14.59 o 
   2   1  16        1.30        0.00     12.88 o 
   3   1  16       15.87       48.54     17.06 o 
   4   1  16       35.24       39.12     21.38 o 
   5   1  16       29.23       32.65     22.26 o 
  -1   2  16        0.54       14.34     14.34 o 
   0   2  16       17.49        5.72     11.65 o 
   1   2  16       72.34      127.65     23.05 o 
   2   2  16       39.02       66.35     21.77 o 
   3   2  16        1.74        1.71     13.74 o 
   4   2  16       32.57       39.98     23.09 o 
   5   2  16       26.71       28.54     21.65 o 
  -2   3  16       15.20        7.58     15.43 o 
  -1   3  16       32.85       60.84     16.94 o 
   0   3  16       49.14       30.07     15.24 o 
   1   3  16        7.08       22.18     17.01 o 
   2   3  16      101.12       95.41     24.15 o 
   3   3  16       15.13       13.20     20.93 o 
   4   3  16       82.07       91.99     25.64 o 
   5   3  16        0.31       17.16     17.16 o 
  -2   4  16        6.14       24.85     17.04 o 
  -1   4  16        9.70       19.55     17.09 o 
   0   4  16       34.18       38.98     13.94 o 
   1   4  16       36.74       16.51     20.42 o 
   2   4  16       14.92       34.56     21.05 o 
   3   4  16        1.28       15.67     15.67 o 
   4   4  16        0.03        2.30     20.13 o 
   5   4  16       25.22       17.49     20.89 o 
  -2   5  16        6.59        3.17     15.41 o 
  -1   5  16        6.13        0.00     15.45 o 
   0   5  16       51.72       57.13     15.74 o 
   1   5  16       19.96        1.71     17.02 o 
   2   5  16       12.47        0.00     16.96 o 
   3   5  16        2.69       15.88     19.26 o 
   4   5  16        2.16       15.99     17.75 o 
   5   5  16       24.35       27.99     20.61 o 
  -1   6  16        0.04       16.23     16.23 o 
   0   6  16       27.97       34.42     14.12 o 
   1   6  16        2.29       12.03     15.64 o 
   2   6  16       18.57       24.82     21.30 o 
   3   6  16      124.98       75.15     26.53 o 
   4   6  16       28.09       35.98     19.72 o 
   5   6  16       62.67        8.49     24.17 o 
  -1   7  16      152.73      184.22     28.16 o 
   0   7  16       21.71       60.59     35.08 o 
   1   7  16       19.14       17.49     17.99 o 
   2   7  16       26.78       22.90     20.64 o 
   3   7  16        0.04       15.43     15.43 o 
   4   7  16       66.63       73.63     24.72 o 
   5   7  16       26.48       29.02     21.18 o 
   0   8  16       12.14        5.75     24.84 o 
   1   8  16       77.39      117.53     22.97 o 
   2   8  16       34.38       34.72     22.25 o 
   3   8  16        7.23        4.53     21.27 o 
   4   8  16        0.66        7.08     15.11 o 
   1   9  16       26.92        4.42     23.22 o 
   2   9  16      134.12       87.78     24.28 o 
   3   9  16       19.64       20.32     19.68 o 
   1   1  17       11.57       37.54     14.13 o 
   2   1  17        5.65       15.07     15.07 o 
   3   1  17        6.10        6.17     19.70 o 
   0   2  17       31.40       11.61     13.94 o 
   1   2  17       46.30       45.74     19.81 o 
   2   2  17        0.82       34.36     16.34 o 
   3   2  17        2.01        4.23     17.70 o 
   4   2  17       26.85       37.00     19.06 o 
   0   3  17        1.00        2.54     14.19 o 
   1   3  17        6.27       35.69     15.25 o 
   2   3  17      116.15      108.60     27.83 o 
   3   3  17       10.55       28.69     18.80 o 
   4   3  17       27.89       64.41     21.68 o 
   0   4  17       24.71       37.23     14.45 o 
   1   4  17        6.77       20.38     15.52 o 
   2   4  17        0.46       25.70     17.41 o 
   3   4  17        3.57       29.19     17.47 o 
   4   4  17        0.65        5.36     12.66 o 
   0   5  17       35.02       38.07     25.79 o 
   1   5  17        4.61       13.50     15.40 o 
   2   5  17        0.33        8.69     15.42 o 
   3   5  17        6.95       43.00     12.57 o 
   4   5  17       29.02       15.68     20.69 o 
   0   6  17       49.72       23.12     15.17 o 
   1   6  17        8.05       14.75     18.07 o 
   2   6  17        0.61        8.81     14.36 o 
   3   6  17        9.88       25.02     12.27 o 
   1   7  17       68.09       74.65     20.73 o 
   2   7  17        6.69       16.15     16.15 o 
   3   7  17        0.03       36.18     14.34 o 
                                                 
